# Supplementary material for: WDR-5 exhibits H3K4 methylation-independent activity during embryonic development in C. elegans
Source: Epigenetics Chromatin. 2026 Mar 25;19:19. doi: 10.1186/s13072-026-00669-y (PMC13141272; doi:10.1186/s13072-026-00669-y)
Supplement: Supplementary file 10 — Supplementary Material 10. [file 13072_2026_669_MOESM10_ESM.xlsx]

## Sheet: Sheet1
genotype	methyl mark	scalling factors
N2	H3K4me1	0.713169
wdr-5(-)	H3K4me1	1
rbbp-5(-)	H3K4me1	0.29441
N2	H3K4me2	1
wdr-5(-)	H3K4me2	0.897345
rbbp-5(-)	H3K4me2	0.289806
N2	H3K4me3	1
wdr-5(-)	H3K4me3	0.679967
rbbp-5(-)	H3K4me3	0.41998
