# Supplementary material for: WDR-5 exhibits H3K4 methylation-independent activity during embryonic development in C. elegans
Source: Epigenetics Chromatin. 2026 Mar 25;19:19. doi: 10.1186/s13072-026-00669-y (PMC13141272; doi:10.1186/s13072-026-00669-y)
Supplement: Supplementary file 11 — Supplementary Material 11. [file 13072_2026_669_MOESM11_ESM.xlsx]

## Sheet: peak_feature_percentage
genotype	mark	Feature	n	percent
N2	H3K4me1	CDS	32	6.881720430107527
N2	H3K4me1	Exon	5	1.075268817204301
N2	H3K4me1	Intergenic	137	29.462365591397848
N2	H3K4me1	Intron	166	35.69892473118279
N2	H3K4me1	Promoter-TSS	64	13.763440860215054
N2	H3K4me1	TTS	61	13.118279569892474
N2	H3K4me2	CDS	209	11.285097192224622
N2	H3K4me2	Exon	23	1.2419006479481642
N2	H3K4me2	Intergenic	273	14.740820734341252
N2	H3K4me2	Intron	397	21.436285097192226
N2	H3K4me2	Promoter-TSS	833	44.97840172786177
N2	H3K4me2	TTS	117	6.317494600431965
N2	H3K4me3	CDS	513	11.556656904708268
N2	H3K4me3	Exon	50	1.1263798152737103
N2	H3K4me3	Intergenic	467	10.520387474656454
N2	H3K4me3	Intron	722	16.264924532552378
N2	H3K4me3	Promoter-TSS	2426	54.65194863708042
N2	H3K4me3	TTS	261	5.879702635728767
rbbp5	H3K4me1	CDS	50	37.3134
rbbp5	H3K4me1	Exon	3	2.2388059701492535
rbbp5	H3K4me1	Intergenic	11	8.208955223880597
rbbp5	H3K4me1	Intron	25	18.65671641791045
rbbp5	H3K4me1	Promoter-TSS	16	11.940298507462687
rbbp5	H3K4me1	TTS	29	21.64179104477612
rbbp5	H3K4me2	CDS	265	48.09437386569873
rbbp5	H3K4me2	Exon	8	1.4519056261343013
rbbp5	H3K4me2	Intergenic	26	4.718693284936479
rbbp5	H3K4me2	Intron	105	19.056261343012704
rbbp5	H3K4me2	Promoter-TSS	71	12.885662431941924
rbbp5	H3K4me2	TTS	76	13.793103448275861
rbbp5	H3K4me3	CDS	411	37.5
rbbp5	H3K4me3	Exon	16	1.4598540145985401
rbbp5	H3K4me3	Intergenic	105	9.58029
rbbp5	H3K4me3	Intron	162	14.781021897810218
rbbp5	H3K4me3	Promoter-TSS	156	14.233576642335766
rbbp5	H3K4me3	TTS	246	22.445255474452555
wdr5	H3K4me1	CDS	110	8.37139
wdr5	H3K4me1	Exon	19	1.4459665144596652
wdr5	H3K4me1	Intergenic	363	27.625570776255707
wdr5	H3K4me1	Intron	408	31.050228310502284
wdr5	H3K4me1	Promoter-TSS	264	20.091324200913242
wdr5	H3K4me1	TTS	150	11.415525114155251
wdr5	H3K4me2	CDS	109	6.753407682775713
wdr5	H3K4me2	Exon	21	1.3011152416356877
wdr5	H3K4me2	Intergenic	464	28.748451053283766
wdr5	H3K4me2	Intron	462	28.62453531598513
wdr5	H3K4me2	Promoter-TSS	381	23.605947955390334
wdr5	H3K4me2	TTS	177	10.966542750929367
wdr5	H3K4me3	CDS	310	11.434894872740687
wdr5	H3K4me3	Exon	36	1.3279232755440797
wdr5	H3K4me3	Intergenic	545	20.103282921431205
wdr5	H3K4me3	Intron	656	24.197713021025454
wdr5	H3K4me3	Promoter-TSS	755	27.84950202877167
wdr5	H3K4me3	TTS	409	15.086683880486905

## Sheet: tss_vs_enh_overlap_counts 
genotype	mark	bin	n_peaks	total_signal	total_area	pct_peaks
N2	H3K4me1	Enhancer_only	91	198.02	687484	19.56989247311828
N2	H3K4me1	Other	310	674.95	2.35666e+06	66.66666666666667
N2	H3K4me1	Promoter_only	58	125.161	422298.71020000003	12.473118279569892
N2	H3K4me1	Promoter_Enhancer	6	12.8182	56255.7	1.2903225806451613
N2	H3K4me2	Enhancer_only	149	378.861	1.75031e+06	8.04536
N2	H3K4me2	Other	870	2211.19	9.29909e+06	46.97624190064795
N2	H3K4me2	Promoter_only	754	1911.72	6.23056e+06	40.71274298056156
N2	H3K4me2	Promoter_Enhancer	79	198.482	751226	4.265658747300216
N2	H3K4me3	Enhancer_only	313	825.472	1.80312e+06	7.051137643613426
N2	H3K4me3	Other	1700	4677.91	1.05674e+07	38.29691371930615
N2	H3K4me3	Promoter_only	2272	7793.43	1.47424e+07	51.18269880603739
N2	H3K4me3	Promoter_Enhancer	154	481.808	1.0694e+06	3.4692498310430278
rbbp5	H3K4me1	Enhancer_only	3	6.98809	20464.7	2.2388059701492535
rbbp5	H3K4me1	Other	115	325.87	926427	85.82089552238806
rbbp5	H3K4me1	Promoter_only	16	49.0868	131186	11.940298507462687
rbbp5	H3K4me2	Enhancer_only	35	129.556	422133	6.352087114337568
rbbp5	H3K4me2	Other	445	1652.39	6.04211e+06	80.76225045372051
rbbp5	H3K4me2	Promoter_only	64	264.817	918795	11.61524500907441
rbbp5	H3K4me2	Promoter_Enhancer	7	34.2023	167856.43355000002	1.2704174228675136
rbbp5	H3K4me3	Enhancer_only	49	154.19	284045	4.470802919708029
rbbp5	H3K4me3	Other	891	2801.42	5.15214e+06	81.2956
rbbp5	H3K4me3	Promoter_only	147	498.64	846807	13.412408759124087
rbbp5	H3K4me3	Promoter_Enhancer	9	30.5281	68516.7	0.8211678832116789
wdr5	H3K4me1	Enhancer_only	176	417.619	1.9387e+06	13.39421613394216
wdr5	H3K4me1	Other	874	2082.61	9.69812e+06	66.5145
wdr5	H3K4me1	Promoter_only	236	539.019	2.10376e+06	17.960426179604262
wdr5	H3K4me1	Promoter_Enhancer	28	66.1499	231266	2.1309
wdr5	H3K4me2	Enhancer_only	224	638.396	3.48618e+06	13.878562577447337
wdr5	H3K4me2	Other	1009	2807.2	1.33155e+07	62.51548946716233
wdr5	H3K4me2	Promoter_only	353	996.061	3.70087e+06	21.87112763320942
wdr5	H3K4me2	Promoter_Enhancer	28	80.3276	283048	1.734820322180917
wdr5	H3K4me3	Enhancer_only	455	1000.87	1.61867e+06	16.78347473257101
wdr5	H3K4me3	Other	1501	3412.77	5.81244e+06	55.367023238657325
wdr5	H3K4me3	Promoter_only	656	1481.09	1.96223e+06	24.197713021025454
wdr5	H3K4me3	Promoter_Enhancer	99	224.908	357547	3.651789007746219
