# Supplementary material for: WDR-5 exhibits H3K4 methylation-independent activity during embryonic development in C. elegans
Source: Epigenetics Chromatin. 2026 Mar 25;19:19. doi: 10.1186/s13072-026-00669-y (PMC13141272; doi:10.1186/s13072-026-00669-y)
Supplement: Supplementary file 12 — Supplementary Material 12. [file 13072_2026_669_MOESM12_ESM.xlsx]

## Sheet: Chi-square
genotype	chisq_p	log2_X_vs_auto
N2	1	1.0248
wdr-5(-)	1	1.0532
rbbp-5(-)	1	1.0444

## Sheet: Observed over Expected data
chr	size	sample	mean0	genome_mean0	log2_bias
chrI	15072423	N2	0.893188	0.874265	0.0308923
chrI	15072423	WDR5	0.882852	0.878172	0.00766706
chrI	15072423	RBBP5	0.905055	0.894201	0.0174057
chrII	15279345	N2	0.904355	0.874265	0.0488188
chrII	15279345	WDR5	0.901857	0.878172	0.0383941
chrII	15279345	RBBP5	0.916261	0.894201	0.0351591
chrIII	13783700	N2	0.891555	0.874265	0.0282522
chrIII	13783700	WDR5	0.873992	0.878172	-0.00688391
chrIII	13783700	RBBP5	0.89797	0.894201	0.00606762
chrIV	17493793	N2	0.823207	0.874265	-0.0868155
chrIV	17493793	WDR5	0.834182	0.878172	-0.0741421
chrIV	17493793	RBBP5	0.852889	0.894201	-0.0682425
chrV	20924149	N2	0.840958	0.874265	-0.0560377
chrV	20924149	WDR5	0.859362	0.878172	-0.0312384
chrV	20924149	RBBP5	0.865983	0.894201	-0.0462611
chrX	17718866	N2	0.892329	0.874265	0.0295044
chrX	17718866	WDR5	0.91679	0.878172	0.062087
chrX	17718866	RBBP5	0.92705	0.894201	0.0520481
