# Supplementary material for: WDR-5 exhibits H3K4 methylation-independent activity during embryonic development in C. elegans
Source: Epigenetics Chromatin. 2026 Mar 25;19:19. doi: 10.1186/s13072-026-00669-y (PMC13141272; doi:10.1186/s13072-026-00669-y)
Supplement: Supplementary file 16 — Supplementary Material 16. [file 13072_2026_669_MOESM16_ESM.xlsx]

## Sheet: SET MLL linked
WBGeneID	log2FC_r	pVal_r	log2FC_w	pVal_w	log2FC_wr	pVal_wr
WBGene00011594	3.90928	6.40285503615346e-36	3.64926	9.88239028843562e-30	4.7268	3.95091052633607e-59
WBGene00001544	2.63025	3.32671767205004e-19	1.49941	4.50890942359036e-07	2.47062	5.14266705501286e-21
WBGene00015236	2.94953	3.71335433562941e-17	2.95641	5.08132831460127e-21	2.98961	3.27172983553121e-27
WBGene00000059	2.93887	4.72666148665544e-16	1.82208	3.70314914902486e-06	2.19965	3.720559149483e-10
WBGene00010212	-4.31772	1.13339645797529e-15	-6.39305	1.21090587836001e-51	-4.98112	2.22681236231258e-66
WBGene00010041	2.58503	3.0202465851737e-14	2.52035	1.38182166552279e-13	3.31545	2.6629063720362e-26
WBGene00017467	2.65836	3.65235504882068e-14	1.79838	6.63326366607499e-06	2.96139	2.32665678970702e-18
WBGene00017489	2.84129	3.54214846342296e-13	2.54545	5.63511969253639e-10	3.85017	1.05422799003225e-23
WBGene00011185	2.17251	8.87272648014364e-13	2.05562	5.65851072543039e-12	3.08361	3.17023982641591e-32
WBGene00006418	2.28291	1.86833024799268e-12	2.08613	3.61084570825467e-11	1.97076	4.11777618679939e-10
WBGene00020192	3.07214	2.50056926773633e-12	3.28183	4.2576736943774e-12	3.61985	1.41997253593492e-13
WBGene00021389	3.21927	6.19965216321459e-12	3.65104	9.30673615787827e-12	3.66214	7.87949769635989e-13
WBGene00017717	2.14273	1.27345395426245e-11	2.42652	2.06355441947016e-10	2.49214	7.20754466755784e-15
WBGene00003178	2.705	1.38266599577377e-11	2.63562	8.62678015114897e-09	3.74793	1.78556463501012e-19
WBGene00001091	2.09281	1.98255292879944e-11	2.28485	3.18571765757225e-10	3.63009	2.12860111125007e-30
WBGene00007153	2.61588	3.83622627538627e-11	2.69605	7.22147542981134e-10	4.34377	2.5663901976951e-21
WBGene00001403	1.94219	4.23359681573423e-11	2.03216	1.2403110211943e-11	2.67583	1.24782334954428e-25
WBGene00016953	4.43459	6.74841270350929e-11	2.37752	4.41399043755993e-06	2.34584	5.10331015987218e-05
WBGene00012668	2.19493	3.91181534114379e-10	1.92511	5.71794799016307e-07	2.7521	1.46329328135403e-16
WBGene00010285	1.77619	5.10076760905809e-10	1.95906	2.3391540028804e-13	2.23085	2.75848808264435e-16
WBGene00011561	2.36582	6.73984374671444e-10	3.16725	2.04654591662758e-11	4.2845	1.72718655146074e-20
WBGene00045062	1.95849	8.2561839624184e-10	2.42012	1.36953438317976e-14	3.0079	1.52048884835603e-28
WBGene00001387	2.16014	1.29697149979109e-09	2.10135	1.12319132033441e-07	2.42202	9.35401115220985e-12
WBGene00007343	2.14544	1.86053574422489e-09	2.99299	4.90397358924572e-12	3.06776	1.42409776005303e-16
WBGene00010652	2.02007	2.67925428403378e-09	2.04662	1.434757613973e-08	2.8125	1.16563053725156e-19
WBGene00011951	1.96961	6.36621116115032e-09	1.00012	0.000649661	1.29101	1.6999350755822e-05
WBGene00009109	2.14867	6.44957395371934e-09	2.46783	5.20661821596092e-11	3.02552	9.83545485259637e-23
WBGene00044760	2.11383	7.95059288384444e-09	1.48917	9.83153823664076e-05	1.57249	3.91213260462998e-05
WBGene00020260	2.45087	9.14018038591987e-09	2.46506	1.75307908698374e-07	3.32938	5.99176987521666e-17
WBGene00021928	1.95677	9.14723008257368e-09	2.03981	6.20108960891182e-09	2.09069	2.7704343816501e-11
WBGene00001622	2.59093	1.13593150312124e-08	3.30591	2.24169388351726e-15	4.27451	1.78859517668351e-36
WBGene00008568	2.14851	1.24430394423508e-08	1.54564	3.56190614138136e-05	1.48557	8.5541866355288e-06
WBGene00010135	1.97899	1.74208553010101e-08	1.28787	7.24836466489075e-05	3.1567	7.19361482088469e-18
WBGene00008495	2.94658	2.66743497331185e-08	3.32591	4.90433226823894e-09	3.73723	8.07981742299421e-14
WBGene00001548	1.74949	2.85791434309778e-08	1.64368	2.15462721731247e-05	2.18794	1.24076879148803e-12
WBGene00009968	1.87272	2.88254753347824e-08	2.28364	1.09532772625648e-13	2.06728	7.40628783160006e-11
WBGene00004249	2.77706	4.13564507630536e-08	1.66562	0.00346014	2.62078	6.33946504823182e-09
WBGene00000048	2.21445	4.18942984516412e-08	3.10858	8.19131422038923e-12	3.05133	2.78924012847742e-16
WBGene00000233	1.97832	4.19093289224428e-08	2.52887	8.24098549344266e-09	3.00875	2.52682488253104e-18
WBGene00007754	2.06044	5.64971998006233e-08	2.54118	3.50706202192965e-08	2.73466	1.69782678467091e-12
WBGene00022252	2.06887	5.80657111819894e-08	1.59313	2.50324992625477e-05	2.78344	5.62541592714468e-19
WBGene00009957	1.73816	7.52436840311534e-08	2.19996	6.51759326589538e-09	3.26412	1.02175842984306e-18
WBGene00007405	1.54281	8.67052086353408e-08	1.12912	0.000149253	1.68415	5.81619754640173e-10
WBGene00019154	1.44591	1.1348468675876e-07	1.97735	1.01173375115364e-14	1.9717	1.52900837324759e-14
WBGene00001386	1.55046	1.24655455205475e-07	1.89345	3.50458830080782e-10	2.17531	9.07042623808611e-16
WBGene00000481	2.33359	1.27098157568607e-07	2.43072	3.70095876622907e-08	3.34786	5.47139404993974e-20
WBGene00009543	2.03543	1.64725781732187e-07	1.58419	1.89061721178224e-05	1.60678	1.23414182989937e-06
WBGene00019592	2.37746	1.84270005885669e-07	3.21159	1.87127129293596e-13	5.40285	5.46467774783094e-57
WBGene00016219	2.52919	1.97240700813281e-07	2.82252	1.19277558753396e-07	3.5854	2.70532911744348e-16
WBGene00044463	1.98954	2.45055971203069e-07	2.47275	8.56841768281708e-09	2.5015	3.09158739579769e-09
WBGene00016273	1.67097	2.46530208895344e-07	1.76518	5.42171723207041e-06	1.8971	2.42738263215063e-08
WBGene00011508	1.33419	2.72533461064376e-07	1.59567	7.11870089749215e-08	1.81055	1.29024973566633e-10
WBGene00008579	1.59113	3.20190970621461e-07	1.12967	0.000140507	1.56856	1.45375287985359e-07
WBGene00044395	2.07311	3.44460493456959e-07	2.62076	4.75292787134212e-13	2.40306	3.49187272520415e-10
WBGene00009433	1.51351	3.86788575726311e-07	2.31638	1.53010747260501e-10	2.69506	1.76805093215878e-19
WBGene00021977	1.52637	4.12443402344559e-07	1.28059	1.8008418749771e-05	2.29037	1.15057992366472e-10
WBGene00044461	2.08687	4.23076947752088e-07	2.59623	7.71213804990542e-11	2.8794	1.70915830984437e-18
WBGene00010714	1.47215	4.57147248770726e-07	1.8572	5.01389792657459e-11	1.95452	7.86247983652784e-14
WBGene00008582	2.10373	4.80766713204849e-07	2.46756	1.64579373064491e-06	2.48127	1.27150415096516e-11
WBGene00001555	1.97674	4.86489591569738e-07	1.52654	7.20111191596805e-05	1.84588	1.50790867605342e-08
WBGene00013711	1.6788	5.36403049333007e-07	1.99243	1.24506024454426e-09	2.44131	4.05041727320314e-19
WBGene00012704	1.61439	6.07682863009293e-07	2.11554	1.65674978752769e-09	2.50748	4.50181667530976e-18
WBGene00011676	1.54511	6.49144322320224e-07	1.32677	2.31996275064789e-06	1.18372	8.352209839607e-05
WBGene00002089	2.84189	6.82468753793479e-07	2.46626	2.93011532827875e-05	3.22716	9.9828532321926e-08
WBGene00044202	-2.50938	6.99875057976127e-07	-2.32674	1.15892659230799e-08	-3.23903	1.98905437353251e-22
WBGene00007903	1.35489	7.53094177175785e-07	1.36246	0.000129593	2.15492	8.0487732785775e-14
WBGene00006445	1.49086	7.56876412585836e-07	1.52186	4.16005591691551e-05	1.67247	1.04394210877618e-08
WBGene00010348	2.37515	8.3435334638731e-07	3.05866	4.80005584267375e-12	3.512	7.74983178734416e-22
WBGene00010907	1.74107	9.66506287189167e-07	2.14268	1.00075098818481e-09	2.53073	1.63049310978842e-17
WBGene00004969	1.4508	1.0140617552809e-06	1.01894	0.000162993	1.48472	2.71274626013236e-09
WBGene00022295	1.89433	1.11365233013034e-06	2.29027	2.29018622684633e-09	2.50034	3.45125842925043e-14
WBGene00013592	1.56146	1.18907478318232e-06	1.98194	9.16929132335958e-10	2.15512	1.37325753118415e-15
WBGene00018726	2.07236	1.21058104840183e-06	2.80516	1.56346075616919e-08	2.98991	2.57835586334032e-11
WBGene00003565	2.11814	1.24012759110851e-06	2.47582	1.98604903313553e-08	2.36019	7.6278109351401e-11
WBGene00011454	1.82621	1.24597885223727e-06	2.30501	9.80626802200618e-08	2.69011	5.58772998930565e-14
WBGene00007891	2.33306	1.27635886578571e-06	2.89718	4.14721993423367e-11	2.76227	5.17600107146214e-10
WBGene00003890	2.5357	1.32463490478592e-06	2.43322	3.21535367249901e-05	3.23432	2.96665070158824e-13
WBGene00017964	2.16043	1.62403277832609e-06	1.5849	0.000196714	3.62913	2.03052547798033e-12
WBGene00015645	1.47506	1.67392591187786e-06	1.44398	6.65202753409134e-06	2.201	1.51276402300862e-17
WBGene00009958	1.39001	1.77707227211173e-06	1.93638	7.93134602189582e-13	2.09333	1.78392492486345e-16
WBGene00008229	2.28321	1.78206286571509e-06	3.22582	8.52021874813531e-09	3.38434	6.34554153545432e-15
WBGene00018470	1.77325	1.92958188455647e-06	2.38418	5.4256706491255e-12	3.11726	2.07495269020484e-26
WBGene00010722	1.76605	2.2074673845168e-06	1.8885	9.04985250053456e-06	2.36392	1.86077062502822e-10
WBGene00003590	1.58485	2.51864427919632e-06	2.37633	3.2920296532178e-14	2.64858	3.01301460964282e-22
WBGene00018232	2.23715	2.59422783384873e-06	1.72895	0.00418205	3.03702	9.63878200121565e-16
WBGene00003672	3.53964	2.82773859126909e-06	3.46245	2.07859175418008e-06	3.56488	2.84430430281597e-07
WBGene00003741	1.63591	2.8297868374522e-06	2.35924	6.02193308453378e-09	2.55098	1.23082164516411e-14
WBGene00022236	1.96818	2.92036971539757e-06	1.29963	0.00340515	1.02851	0.00968612
WBGene00017157	1.89871	3.07641775098904e-06	2.03746	7.38160582248491e-07	2.57112	7.08071314584482e-15
WBGene00019754	2.30379	3.24713638658434e-06	3.06367	7.18478728168752e-08	3.29751	2.34144916569955e-12
WBGene00011928	2.37113	3.46735551367911e-06	3.01252	6.70571368992893e-07	3.74624	1.93635530578107e-15
WBGene00001543	1.56302	3.5941978617973e-06	1.30726	0.000603129	2.0943	1.82962327726484e-11
WBGene00009917	1.63826	3.77333823538418e-06	2.19017	1.48646981359303e-10	2.43829	5.14098563245559e-18
WBGene00008726	1.62244	4.04772315994923e-06	1.24013	0.000363086	2.45029	8.57789719933705e-10
WBGene00044488	2.40515	4.0876248366043e-06	1.67772	0.00374779	3.15325	1.24821369812515e-10
WBGene00006064	1.4617	4.11868074382133e-06	2.18609	3.24075050237251e-10	2.37204	9.10211583130927e-17
WBGene00016468	1.70762	4.13590507875198e-06	1.83215	1.461260992752e-06	2.90201	1.22618560039033e-22
WBGene00044484	1.82445	4.20352330367884e-06	2.7729	1.87969572139255e-08	2.82483	1.35422046303408e-13
WBGene00018031	2.05388	4.33858449893065e-06	2.86637	6.41707520503422e-12	4.8081	2.74153697506758e-47
WBGene00018885	1.87939	4.60198193188506e-06	2.29658	1.60688955336156e-06	2.68435	4.95434810336524e-12
WBGene00003664	4.49946	4.75911603886299e-06	2.58246	0.00114084	2.91095	0.000777745
WBGene00020086	1.89759	5.00169485108231e-06	2.62091	8.68620339397194e-09	2.54246	1.75627509761678e-12
WBGene00003736	2.12451	5.43037561750263e-06	2.37483	8.90493908096502e-07	2.81612	3.27388752757489e-14
WBGene00015921	2.15057	5.49409234847245e-06	2.30833	2.5954025019243e-06	2.9759	1.93818314786302e-15
WBGene00004364	1.26286	5.6439222058311e-06	2.01135	1.64713021860863e-08	2.0702	2.52121020598086e-14
WBGene00008292	1.48581	5.7205499786426e-06	2.00501	1.46491168921116e-11	1.71985	2.89838627460848e-08
WBGene00019001	1.19628	5.73991337889002e-06	1.5603	3.42242177285717e-09	1.76528	1.20618904137109e-13
WBGene00020143	1.36054	5.76831705382058e-06	1.95219	1.45436681796651e-08	1.95762	1.37170073139781e-11
WBGene00007229	1.5879	6.07512872242497e-06	1.72775	1.74265549393877e-05	2.02867	2.93063781664145e-08
WBGene00015795	1.62361	6.28386757803795e-06	1.23831	0.000472802	1.03473	0.000757837
WBGene00007565	2.95158	6.32405974521897e-06	1.96153	0.000532642	3.86514	1.32850525478549e-11
WBGene00010050	1.62123	6.69697932760351e-06	1.60744	3.29963349343872e-05	1.85273	1.02188694963235e-09
WBGene00010274	2.02871	7.05162557714426e-06	2.32676	1.09078997061149e-07	2.56284	1.43371996173049e-08
WBGene00022623	1.37971	7.49359589896915e-06	1.89715	1.736132748569e-11	2.05933	2.01585827323344e-16
WBGene00019243	-1.60392	7.67381093581862e-06	-1.53877	1.01566659355491e-07	-2.10382	1.00785118490833e-16
WBGene00003057	1.73688	7.84156692732283e-06	2.94509	1.30375388085073e-09	2.87159	1.45026091264924e-16
WBGene00001452	1.46885	8.09514199228195e-06	1.63976	1.617329880153e-06	2.43327	1.27716448869537e-18
WBGene00021089	1.96103	8.2894933581797e-06	2.37178	2.18845696049891e-08	2.55585	1.78424621867952e-12
WBGene00006914	1.42167	8.43942894474739e-06	1.95225	1.69666341734456e-07	2.37753	1.48755774877971e-15
WBGene00019174	2.017	8.57453936701969e-06	2.09326	6.28113897056245e-06	2.21844	1.42100629930877e-07
WBGene00022610	1.56598	8.88026320684839e-06	1.55131	1.33535908353264e-05	2.26378	6.81750492167451e-15
WBGene00013882	1.39063	9.41145008212746e-06	2.15116	8.32590836627635e-13	2.2958	6.07529233820647e-18
WBGene00000296	1.93182	9.52395808138633e-06	1.25499	0.00540798	2.17897	1.11042479395068e-09
WBGene00003850	1.80011	9.97322656131776e-06	2.56396	2.76175463205196e-08	2.68127	8.76779144830354e-13
WBGene00009791	1.46153	1.03043122590863e-05	2.10317	6.87233554685464e-08	2.02691	6.34124878760644e-09
WBGene00003093	1.81172	1.07547936325175e-05	1.89777	3.85808943453043e-06	2.27375	4.94530527117822e-09
WBGene00010660	1.40976	1.08304578022172e-05	2.20048	2.24256686858082e-08	2.81455	7.03485162638158e-14
WBGene00014955	-2.73218	1.09935547597533e-05	-3.68413	3.88151735626701e-11	-3.43264	1.79786067353842e-23
WBGene00011287	2.12315	1.21851429025276e-05	2.61362	1.23066094648332e-08	3.1636	3.33567429265109e-18
WBGene00003956	1.36314	1.27232872514867e-05	1.76821	4.77298879478345e-06	2.30909	1.87660692812065e-12
WBGene00022645	2.16469	1.2723317409458e-05	2.78343	1.68183705907077e-06	4.18155	3.0353449205084e-13
WBGene00015035	1.50419	1.27616530184375e-05	1.77339	6.33334635373169e-07	1.94077	1.13884432374952e-10
WBGene00010385	1.4391	1.28020729781901e-05	1.87931	1.79153497117734e-06	1.93726	3.82954022096067e-10
WBGene00045362	-2.29851	1.42229275090049e-05	-1.78948	1.18344768215424e-05	-3.28505	3.87029286818295e-25
WBGene00020317	1.63568	1.42706382679348e-05	2.31309	7.57014934991856e-07	3.05037	3.81509774668308e-16
WBGene00012289	1.22992	1.46064475391702e-05	1.76532	2.26338434583105e-06	2.151	2.12357744802821e-13
WBGene00015704	1.25042	1.4706580179605e-05	1.88537	1.54985959806176e-10	2.00648	5.19671558082377e-16
WBGene00006831	1.07579	1.60972832279685e-05	1.52466	5.7040697206036e-07	1.59223	2.62516509363998e-11
WBGene00021709	-1.60766	1.72052223839931e-05	-1.00857	0.000207438	-2.03375	5.98395124122934e-17
WBGene00017236	2.09152	1.72135151381762e-05	2.14694	1.12487796878948e-05	2.48649	1.86954255546989e-10
WBGene00020390	1.24089	1.75913503094826e-05	1.4453	1.31859852307681e-06	2.00023	4.92973449905575e-17
WBGene00019495	1.62457	1.79429576316011e-05	1.36276	0.00197412	1.86625	3.75596924725506e-09
WBGene00019828	1.7334	1.8114635101094e-05	2.26957	6.74444639900106e-09	2.80031	3.89686927687534e-18
WBGene00022391	1.68817	1.8605275758802e-05	2.47921	3.17420045530077e-08	2.71235	3.24613576293167e-12
WBGene00008545	1.64117	1.88197539657303e-05	1.42743	0.00145897	1.98437	1.28258757030208e-09
WBGene00021071	1.77144	1.91963370289021e-05	2.07811	1.32761259926835e-05	2.78019	6.11469944194414e-11
WBGene00015619	1.26258	1.95728724121651e-05	1.695	2.03674087256471e-08	1.88834	2.62869089700344e-14
WBGene00044701	2.42577	2.03452912913659e-05	3.31015	7.56741076683938e-07	3.58019	2.05747843798224e-13
WBGene00006690	1.30007	2.03967653939234e-05	1.59364	2.16511061679476e-06	1.71238	3.12968942899419e-10
WBGene00007868	2.83895	2.27764889477466e-05	3.08837	3.46256779405907e-05	3.7086	2.19675125668743e-08
WBGene00000692	1.58788	2.31052547806067e-05	2.09894	2.54600501696368e-06	2.91875	3.98239706599971e-14
WBGene00011866	1.51991	2.4196802522169e-05	2.29374	1.48930119288141e-11	2.46875	2.76017578833914e-18
WBGene00010647	1.51813	2.49671448558162e-05	1.22483	0.00285078	1.78906	4.6996822648478e-08
WBGene00020766	1.7922	2.73203850595659e-05	2.11775	2.09676478090251e-06	2.6476	3.65342187771085e-13
WBGene00006532	1.60649	2.73947856501303e-05	1.64805	2.81269798657852e-05	2.04216	3.211740109444e-10
WBGene00003759	1.88085	2.74035317717671e-05	2.01916	0.000204747	3.22377	4.30163785204154e-11
WBGene00012648	1.31301	2.79698964296453e-05	2.13826	9.41729901133941e-08	1.34845	4.91140365490745e-06
WBGene00009593	1.86658	2.8175085023035e-05	2.41272	3.75758089095081e-09	2.50594	2.96019591176557e-11
WBGene00002178	1.15993	2.81935654103735e-05	1.76215	7.36246513286193e-10	1.75835	3.16772530956118e-13
WBGene00017351	1.91789	2.8325427308872e-05	2.19325	3.03836294928559e-06	3.14128	3.94795550663409e-16
WBGene00001462	1.37172	2.9444077779813e-05	1.4056	0.000582026	1.81833	9.29365299528485e-09
WBGene00001476	1.40985	2.97661246503675e-05	2.61039	2.5531306529528e-10	2.05659	5.33912903287655e-09
WBGene00007325	1.32473	3.01467674891512e-05	2.0337	7.13942194632856e-12	1.98807	2.50994178139929e-14
WBGene00011331	1.14279	3.06031519826643e-05	1.63381	5.24831618051923e-09	1.79844	2.71114704567246e-14
WBGene00007717	2.07741	3.07729123331589e-05	2.58163	1.6739546513305e-05	2.60957	1.40699444341775e-08
WBGene00013080	1.71069	3.08356858705991e-05	2.10323	3.1000081063849e-05	2.88805	1.38921935384237e-13
WBGene00009100	1.81528	3.10479631565999e-05	2.58925	3.49408757462362e-07	2.66879	2.18071578780079e-11
WBGene00001457	2.03296	3.19099589166989e-05	2.28026	9.61235722475992e-06	3.15686	3.90387940403879e-16
WBGene00017041	1.85476	3.20970762533132e-05	1.90675	2.35665597518022e-05	2.35886	2.43398220352659e-10
WBGene00014101	1.40418	3.57812148384216e-05	1.67957	3.26916756131132e-05	2.34327	1.06129576989391e-11
WBGene00017798	1.33489	3.75550453520233e-05	1.52473	3.02275650688553e-06	1.91019	8.34889195774135e-13
WBGene00000902	1.15691	3.87326591177113e-05	2.07263	2.44826384025478e-12	1.93349	4.91635385446285e-15
WBGene00007932	1.38753	4.14497756876568e-05	1.77697	3.48504364281198e-05	2.66596	1.8282595018679e-12
WBGene00015632	1.28543	4.32020416824171e-05	1.72608	6.29718310483008e-09	1.78496	2.4489495537127e-12
WBGene00012669	1.70277	4.46859167048476e-05	1.64413	0.000298638	2.13797	7.14136939972925e-10
WBGene00017052	2.59416	4.64970585958049e-05	2.86889	7.32075694838995e-05	3.39798	2.71531574478897e-08
WBGene00015753	2.03814	4.67402788629838e-05	2.44597	8.36087338722808e-06	2.66403	2.78492048114921e-10
WBGene00003957	3.1302	4.7076199780207e-05	2.38034	0.00217617	4.88962	2.88813164306735e-08
WBGene00017295	1.79716	4.8243692749497e-05	2.10596	9.02352928994663e-06	2.73553	5.28037650564096e-11
WBGene00007919	1.55692	4.94881547907229e-05	2.25492	1.81029477275809e-09	2.75324	6.52082983564905e-19
WBGene00006453	1.26349	5.11824916393331e-05	1.84556	1.11887418501307e-06	2.00239	4.0966472060319e-09
WBGene00008486	2.45187	5.20289579052527e-05	1.74922	0.00759437	3.42271	8.23353827745958e-08
WBGene00013960	1.21974	5.28850171255743e-05	1.83031	2.12978829337978e-08	2.23352	2.74249240469227e-15
WBGene00022386	1.36299	5.34580807784959e-05	1.60945	4.12727463193247e-05	1.83431	1.50185693011558e-08
WBGene00020651	1.59329	5.49312524458876e-05	2.26099	1.34894277672856e-09	2.34416	1.30742085527891e-13
WBGene00009830	1.06608	5.81080728689344e-05	1.66559	1.48744087069042e-07	1.73078	2.74707185983032e-12
WBGene00021848	1.73495	5.95388589605923e-05	1.29891	0.00525196	2.05262	6.01727443582975e-08
WBGene00006682	1.77102	6.04794601753417e-05	2.06894	8.00450503530515e-06	2.5422	1.23543854426055e-13
WBGene00011433	1.23356	6.10168242956977e-05	1.89575	5.63387567427684e-09	2.16763	2.50761054489579e-15
WBGene00012272	1.59001	6.30228607414522e-05	1.44216	0.00128386	2.2179	2.19529307022259e-09
WBGene00006772	1.10228	6.31885144538972e-05	1.70524	3.01717393037552e-10	1.7653	8.22577200399195e-15
WBGene00008453	1.35894	6.54221288761331e-05	2.16529	4.98143956661626e-11	2.08589	1.75607247437597e-13
WBGene00019484	1.53455	6.65506192721544e-05	1.84195	1.12866707630438e-07	2.18819	3.60147794683536e-12
WBGene00000169	2.06451	6.8085526724925e-05	3.12102	3.75822835211486e-12	3.09434	2.19867623273958e-16
WBGene00012945	2.03095	6.82228983141452e-05	1.97144	0.00042773	2.39837	2.01662417577744e-08
WBGene00004793	1.27559	6.85416256166601e-05	1.85145	5.77398079287332e-09	1.95431	2.56831230816875e-13
WBGene00016759	1.76688	6.88800633667674e-05	1.9823	0.000236157	2.4713	6.08235071692832e-11
WBGene00021325	1.13149	6.9025461707075e-05	1.84541	9.17133734377872e-11	1.97738	6.64106400850145e-17
WBGene00044144	1.82465	6.93787012939707e-05	2.72629	1.23302736146171e-10	2.65339	2.65445442161369e-13
WBGene00020330	1.07925	7.05431346305799e-05	1.63051	1.57532365696936e-08	1.68374	1.4238743768244e-11
WBGene00011335	1.40214	7.07108649315774e-05	1.98388	1.80098055310725e-06	2.04808	6.50596413896322e-11
WBGene00010873	1.34473	7.23034513098153e-05	2.1898	1.31848281407617e-11	2.23969	2.3092785245443e-16
WBGene00004776	1.451	7.36038843314577e-05	1.0617	0.00399389	1.063	0.00222955
WBGene00016234	1.36113	7.64832173994594e-05	1.66197	1.16282340217437e-05	1.99877	2.17398591744924e-09
WBGene00010275	2.11119	7.69847233902583e-05	2.80778	2.54004905864268e-06	2.82234	6.22025127367097e-08
WBGene00006055	1.59691	7.7650460374996e-05	2.45059	4.24717678411297e-07	2.56483	2.62159257654103e-11
WBGene00014300	1.46202	7.98436105994326e-05	2.31669	6.32378214131964e-11	1.60566	5.91489602176835e-06
WBGene00016817	1.29852	8.06193308838245e-05	1.53727	4.73234250959193e-06	1.86602	8.43568884967089e-12
WBGene00016237	1.02692	8.09547239819091e-05	1.54685	1.63526737081763e-07	1.69748	6.92237340327674e-12
WBGene00011330	1.03265	8.10768624605714e-05	1.29576	3.97869941564419e-05	1.74797	3.42418321179384e-11
WBGene00012433	2.47882	8.32588881954586e-05	2.55063	2.36092172471269e-05	2.90119	4.91981908057198e-07
WBGene00018772	1.35795	8.55039843680333e-05	1.48848	9.63382953976995e-06	1.31688	5.0622585994688e-06
WBGene00000089	1.27029	8.8780177060714e-05	1.51776	9.14623453031979e-06	2.04073	1.24436841177179e-13
WBGene00001795	1.19892	9.00719183912478e-05	2.18075	1.96599559926776e-08	2.33825	7.23184347074245e-15
WBGene00022389	1.2263	9.24141407103258e-05	1.75662	8.30929409467403e-06	1.63235	8.34007732206862e-08
WBGene00001479	1.33966	9.52317180054977e-05	2.22372	1.33504648988895e-08	1.88377	9.25691786216345e-11
WBGene00001190	1.38928	9.60602075133939e-05	1.34846	0.000805339	1.85154	1.19736079329647e-07
WBGene00010350	1.20085	9.75612012748268e-05	1.97098	2.55151067178788e-11	2.01093	5.06681970064156e-16
WBGene00016308	-1.51813	9.82532888234449e-05	-1.28067	4.2153566569933e-06	-2.08484	2.99319672426779e-18
WBGene00012429	1.4828	9.86429250711547e-05	2.55506	2.74247352432766e-08	1.84976	3.05141887160699e-06
WBGene00009541	1.23118	9.89271239836161e-05	1.99155	2.50251961534355e-10	1.9494	7.17498500799003e-14
WBGene00009730	1.07049	0.000102977	1.58862	3.78260183857286e-08	1.79844	5.86042099163368e-14
WBGene00009144	1.1759	0.000103358	1.9694	8.44128309962082e-08	2.25708	2.92512064666433e-14
WBGene00007174	1.16873	0.000103539	1.81154	2.46556963017636e-06	1.84627	2.68220228711798e-10
WBGene00008997	1.47	0.000103763	1.63233	0.000111104	2.15499	6.09414312939717e-10
WBGene00008477	2.64518	0.000104139	2.54007	0.00111748	3.67344	4.6817260905224e-12
WBGene00013334	1.88916	0.000105696	1.45253	0.00273066	2.62012	5.07961602564115e-11
WBGene00018282	1.28002	0.000106913	1.90835	1.44139864354964e-06	2.06152	9.08557289285114e-12
WBGene00011131	-1.9604	0.000107243	-1.59131	2.04732061301581e-05	-1.31732	7.27052990408946e-06
WBGene00022834	1.55088	0.000108468	1.16844	0.0010612	1.26367	5.2516046364184e-05
WBGene00021978	1.33657	0.000115352	1.17343	5.20611790907974e-05	1.86557	8.49954580544808e-09
WBGene00016246	1.78897	0.000115461	1.99382	3.09537824733825e-05	2.44323	3.40737183502876e-11
WBGene00009904	3.16152	0.00011976	3.41331	0.000253428	3.79908	1.24829935365585e-06
WBGene00021461	1.2981	0.000120491	1.09517	0.00331112	1.74979	9.91043984771988e-09
WBGene00000172	1.31187	0.000121188	1.89368	1.73522497361973e-06	2.03312	1.31606535232612e-11
WBGene00014210	1.55257	0.000124665	2.17052	1.61167338189473e-05	2.26446	6.78692453682804e-09
WBGene00006675	1.61951	0.000125337	1.50077	0.000464726	1.14678	0.00521337
WBGene00006632	1.74415	0.000126069	2.43767	5.25050623844519e-09	2.56539	6.89466011568923e-13
WBGene00014009	5.35691	0.000127388	3.29928	0.000512065	4.91797	0.00023888
WBGene00002052	1.35848	0.000141089	2.05639	1.19202672294498e-06	2.17385	1.88455885497966e-11
WBGene00021304	1.40833	0.000141675	2.24442	1.28588761201479e-06	2.50633	2.31006071338959e-12
WBGene00012664	1.63701	0.000141934	1.63726	0.000488713	2.68624	5.8813216752505e-16
WBGene00001988	1.45012	0.000146557	1.55193	0.000440937	1.66343	1.49024308086221e-06
WBGene00003055	1.10207	0.000150214	1.88348	8.03227479391728e-11	2.40732	2.37066748853599e-20
WBGene00194921	1.46086	0.000152511	1.67754	0.000576884	2.4096	1.63756266861698e-10
WBGene00021984	1.48356	0.000152725	1.83096	2.01411950034683e-05	2.12511	3.08516633747253e-10
WBGene00017671	1.86701	0.000154113	2.36114	0.00010477	3.00041	1.68416182653576e-11
WBGene00018791	1.41723	0.00016101	2.19371	1.15425860390254e-08	2.34313	1.10504905066532e-12
WBGene00020051	1.16097	0.000164472	2.112	5.69926581342309e-11	2.2413	9.72774357676481e-17
WBGene00014077	1.79437	0.000165228	2.6962	1.23343381840566e-10	2.62927	1.0158350282599e-11
WBGene00001518	2.37204	0.000166697	2.96597	9.90618071962976e-05	3.60829	1.71788504716435e-12
WBGene00008570	1.74329	0.000167696	2.65591	1.57077806232353e-06	2.86341	3.90363648567679e-12
WBGene00017193	1.38636	0.000170064	2.18827	1.1812167140489e-06	2.09297	2.88961885431349e-11
WBGene00001669	1.07019	0.000172757	1.51672	3.953507485181e-08	1.43818	2.87908248864004e-09
WBGene00044169	1.86966	0.000173255	2.40166	6.20315115796159e-07	2.70024	6.19736018751443e-11
WBGene00000006	1.21666	0.000174054	1.92672	5.90352820931847e-07	2.01483	9.88658584244724e-11
WBGene00001613	1.42008	0.00017628	1.50958	0.0017224	1.86904	4.66192163465799e-08
WBGene00022675	1.07869	0.000178843	1.97596	1.55187799819948e-09	2.08569	3.22454000161142e-15
WBGene00016769	1.9164	0.000186773	2.42789	0.000111465	3.02698	3.92019178480219e-12
WBGene00000633	1.37835	0.000186801	2.19934	1.45756928801997e-06	2.45943	4.0743591478101e-12
WBGene00020039	3.11816	0.00018997	2.49164	0.0025321	3.58985	4.81801610474733e-07
WBGene00013081	1.02912	0.000190611	1.6136	9.84410674809574e-09	1.59062	2.87509461367758e-09
WBGene00012307	1.63883	0.000195889	1.78593	0.00163322	2.89338	5.53229908594512e-12
WBGene00014307	1.31063	0.000197159	1.78953	2.40517058672858e-05	2.01695	1.72644609879689e-11
WBGene00006954	3.42249	0.000200461	3.59052	0.000657439	3.74359	3.51287466362464e-08
WBGene00022497	1.86202	0.000204217	2.54296	1.82868019399193e-05	2.97682	3.57780603391392e-13
WBGene00022155	1.14372	0.000204739	1.70503	2.46627690828107e-08	1.66969	1.00218275516414e-10
WBGene00014067	1.85731	0.000209802	2.39196	1.72134635524364e-05	2.63444	6.88279153680146e-10
WBGene00001454	2.42492	0.000210469	2.87826	6.76136996529166e-05	3.75381	5.10474494546383e-12
WBGene00077697	1.14301	0.00021421	2.00936	3.88695325240917e-11	2.18864	1.56714908268596e-13
WBGene00015270	-1.45639	0.000215165	-2.24696	5.06519347005506e-10	-2.83535	1.64795481310881e-21
WBGene00022312	-1.30913	0.00021652	-1.13271	0.00013805	-1.71344	6.60971008343154e-11
WBGene00001461	1.79912	0.000219257	2.17632	0.0003706	2.63701	1.64836841281229e-09
WBGene00000244	1.21803	0.000224829	1.87748	3.55263977598067e-09	2.11096	1.94731883455909e-15
WBGene00119203	1.51973	0.00022524	1.96024	1.03842826572952e-06	2.4191	7.56493011315179e-14
WBGene00006600	1.57198	0.00022921	1.85274	1.52469063904204e-06	2.29162	8.45159182974285e-13
WBGene00044107	1.20225	0.000229419	1.73647	7.51926102625011e-08	1.82007	5.12466827019829e-08
WBGene00001616	2.49982	0.000232042	3.09631	2.27253622723898e-05	3.62843	9.39731332443001e-12
WBGene00021566	-1.6338	0.000235333	-3.01207	2.41877267249888e-14	-3.18098	4.95406089558718e-25
WBGene00022271	1.43251	0.000238022	1.99259	9.63677237740542e-05	2.59032	9.4481513747778e-11
WBGene00000645	1.51993	0.000238031	2.72205	2.70841827761321e-09	3.14133	3.12295051076807e-15
WBGene00002141	1.28517	0.000243901	1.51056	0.000873748	1.9826	2.42569888922657e-09
WBGene00045299	-1.29696	0.000246566	-1.18765	0.000660067	-2.14577	1.48650502709655e-16
WBGene00019285	1.27005	0.000251041	1.96106	9.74382401587447e-07	1.90808	9.88780828213281e-11
WBGene00021059	1.04405	0.0002533	1.704	7.71535665330561e-10	1.63263	1.13324203275525e-11
WBGene00017568	1.00833	0.00025442	1.53873	3.89733889254096e-06	1.55013	5.05195780407242e-09
WBGene00021519	1.14777	0.000256152	1.80995	1.41128999144984e-06	1.87555	9.29526829722532e-10
WBGene00006693	1.27798	0.000258057	2.0577	9.49728753348855e-10	2.27682	8.92338604669923e-17
WBGene00001719	1.08181	0.000259912	1.2718	0.000657471	1.33097	5.09765590527174e-06
WBGene00006531	2.03094	0.000264207	2.46407	2.40199107031551e-05	2.74696	1.25750245444901e-09
WBGene00018992	1.12058	0.000266122	1.57356	6.1746126998502e-07	1.68413	1.60741635803365e-09
WBGene00016132	2.27008	0.000271857	2.67541	0.000249622	2.98316	1.06623638036922e-09
WBGene00011315	1.37507	0.000274921	2.13597	1.45125767244393e-07	2.42882	8.33164391676753e-13
WBGene00007883	1.26733	0.000277204	2.00462	4.83430502005002e-06	2.13965	6.05784051573729e-12
WBGene00004401	1.41009	0.000280349	2.32612	5.62167903723314e-07	2.29832	4.4104861918475e-11
WBGene00020855	1.05421	0.000281526	1.43275	8.0461723571523e-05	1.5963	2.75278653907517e-08
WBGene00003485	1.05727	0.000299005	2.10402	5.9047688860219e-13	2.10134	2.29735871329539e-17
WBGene00018590	1.7176	0.000299854	2.44093	5.36466171881161e-08	2.94486	4.28553003732325e-16
WBGene00045300	-1.28558	0.00030415	-1.27952	0.000383084	-2.19078	6.20137063975299e-17
WBGene00007802	1.3809	0.000307456	1.75226	4.68433101041198e-06	2.17862	4.06890308747436e-12
WBGene00009326	1.3371	0.000313715	2.32106	1.26314057314769e-10	2.39292	2.83794734781402e-15
WBGene00045277	1.16902	0.000318319	1.61222	8.33754217631479e-05	1.94958	1.76027032884559e-09
WBGene00017842	1.0754	0.000320063	1.69909	3.75276139229004e-06	2.02451	3.47138243580775e-12
WBGene00009547	1.21484	0.000325113	2.07727	8.01280806674291e-08	2.12844	1.21905918713103e-11
WBGene00000903	2.72299	0.000330811	1.61446	0.0105351	3.01074	4.29863684760491e-09
WBGene00003746	1.90287	0.000331825	2.74479	1.32151201761169e-05	3.27624	5.96041164442222e-13
WBGene00011077	1.61264	0.000334848	2.73362	1.20871320894743e-06	2.2204	1.2925741304543e-07
WBGene00018514	2.19281	0.000336764	2.30029	0.00147123	3.50846	1.42364449717489e-11
WBGene00019261	1.32276	0.000339688	1.66341	0.000373195	2.18949	2.09360927664642e-10
WBGene00019480	1.29714	0.000342475	1.49912	2.04049648098233e-05	1.69223	1.22471665703238e-07
WBGene00016596	3.42634	0.000345904	4.99796	2.68594944625239e-05	6.75887	1.70965886494493e-08
WBGene00000136	1.24988	0.000347547	2.42312	4.57969147886519e-09	2.24287	5.25192600935941e-12
WBGene00006767	1.07195	0.000357086	1.47747	1.73703837977486e-06	1.55068	1.74423219494596e-10
WBGene00019593	2.01178	0.000359757	3.09433	1.54017089379011e-05	5.03618	2.00956507723677e-12
WBGene00007344	2.91936	0.000359965	3.08596	0.00175037	4.14745	4.09827434012682e-11
WBGene00004779	1.68076	0.000370091	1.91252	0.000244101	2.41995	3.92226932613866e-08
WBGene00077772	-1.0839	0.00037118	-1.17719	0.000102799	-1.36926	2.39729261075367e-09
WBGene00001705	1.60767	0.000373583	2.03531	2.97210779905623e-05	2.28713	3.13071475547804e-10
WBGene00008076	1.14038	0.000383399	2.21945	9.06735102785064e-13	1.89843	4.00189981613813e-12
WBGene00001691	2.34503	0.000385533	4.08618	8.30797028983882e-07	3.76523	7.48441010372612e-08
WBGene00003531	2.02061	0.000391142	1.75368	0.00228681	2.4647	2.38792926499339e-06
WBGene00016033	1.06795	0.000394539	1.8334	2.92325541891233e-07	1.80821	8.25666009984669e-11
WBGene00009218	1.14497	0.000397325	1.40798	0.000270842	1.70574	2.18884407838347e-09
WBGene00008560	1.94858	0.000398908	2.4208	6.20693767303724e-05	2.59818	2.32162412858343e-06
WBGene00012958	-1.21037	0.000416493	-1.11583	0.000114094	-1.50927	5.54786751731578e-10
WBGene00019072	-1.48038	0.000422079	-1.2241	0.000294229	-2.18361	2.48024424519721e-12
WBGene00001612	1.73856	0.000430899	2.37425	5.17673288902991e-05	2.53871	6.18550382562007e-10
WBGene00018951	1.12202	0.000441208	1.64182	1.86244698123918e-05	1.86368	1.70571850689762e-10
WBGene00000084	1.6623	0.000451182	2.0916	1.64293015899226e-05	2.75268	2.03032797894415e-14
WBGene00010632	1.28749	0.000453896	1.5897	1.56163286218478e-05	1.79127	2.23015491371398e-09
WBGene00008963	1.77566	0.000457435	2.35708	0.000106373	2.17398	5.25764643503998e-07
WBGene00019550	2.32135	0.000466077	3.31256	1.26171076745044e-06	3.04468	1.71694513826714e-08
WBGene00002259	1.1849	0.000466926	1.99087	2.26636383019536e-11	1.60157	2.84615802941052e-07
WBGene00011878	1.78432	0.000477876	2.23516	0.000356692	2.6502	4.93143627643234e-08
WBGene00011678	1.65381	0.000478248	2.35491	4.62293363528763e-08	2.55059	1.80590750410297e-12
WBGene00011803	1.63279	0.00047928	1.66303	0.00309616	2.33451	8.12189201865082e-10
WBGene00006915	1.58626	0.000481114	2.0489	0.000100426	2.71682	1.59861839026466e-12
WBGene00013896	1.13978	0.000484966	1.68506	3.44308551429307e-05	1.9162	1.39520484895182e-09
WBGene00012564	-1.51076	0.000486886	-3.96784	5.29628495608303e-20	-3.5167	1.3680023136274e-15
WBGene00013715	2.38178	0.000487781	3.06196	6.45338147630525e-06	3.28127	8.8031921454067e-08
WBGene00016328	1.21992	0.000488214	1.7742	1.86610704578105e-07	2.04977	1.30736824566499e-12
WBGene00043054	1.77302	0.000492176	2.18988	0.000139989	2.46266	2.93963472638573e-07
WBGene00000750	1.60978	0.0004999	2.38634	1.58428253085488e-05	2.63547	2.18249155929975e-10
WBGene00006752	1.54794	0.000501463	2.50047	6.38844984382623e-06	2.63482	1.24172805880072e-12
WBGene00019411	1.52271	0.000501478	2.21103	2.45365109688344e-05	2.34871	3.11798179570348e-08
WBGene00011757	1.90458	0.00050326	2.13228	0.000446894	2.69346	5.92803449063497e-08
WBGene00044734	-1.39875	0.000513604	-2.48057	1.67456101263186e-11	-2.75724	5.70776810787521e-18
WBGene00016114	1.57867	0.000516173	1.96292	0.000723576	2.30766	6.04561567088524e-09
WBGene00020624	-1.51857	0.000535893	-1.07691	0.00044831	-2.01681	6.73012336357231e-13
WBGene00044131	-1.24583	0.000542167	-2.35314	2.58820158780255e-11	-2.28938	6.71636644998878e-17
WBGene00018912	-1.41858	0.000543806	-3.13168	7.31070814831466e-16	-3.0659	8.32262707076872e-26
WBGene00014094	1.48211	0.000544576	2.50135	1.06056970135044e-06	2.26378	1.43235894050419e-07
WBGene00021799	2.01864	0.000551898	2.24595	0.000929003	2.5424	1.11489527675862e-07
WBGene00003889	2.03971	0.000556189	1.9679	0.00069851	2.6012	3.2836579777964e-07
WBGene00008277	1.48815	0.000558389	2.44983	9.22096079385489e-06	2.06983	1.20130132541444e-07
WBGene00045301	-1.20813	0.000559592	-1.22032	0.000517831	-2.17287	3.37228688525167e-13
WBGene00020917	3.15301	0.000559693	1.88711	0.00607649	3.25206	0.000249134
WBGene00006669	1.19362	0.000561717	1.53444	0.000157532	1.55722	3.08173811677016e-06
WBGene00006980	1.69969	0.000563106	1.88524	4.91164668757298e-05	3.19283	4.18596315130058e-08
WBGene00009375	1.17206	0.000563999	1.15697	0.00716188	1.51636	1.81772308831612e-06
WBGene00011439	1.13642	0.000565257	1.90401	3.17449391605734e-09	1.69472	1.97202019739099e-09
WBGene00004921	1.90849	0.000570049	2.98812	9.0099715621384e-06	3.14577	6.79273748664767e-13
WBGene00013030	-1.30267	0.000570279	-3.3398	3.56254551082093e-21	-2.94942	1.98456759860342e-30
WBGene00020069	2.05918	0.000577989	2.36794	0.00110394	2.85039	5.76732564281204e-10
WBGene00012273	1.56166	0.000579109	1.32674	0.00699693	2.02162	3.23257639991725e-06
WBGene00011836	1.03291	0.000589721	1.80745	3.13108159277346e-06	1.80455	2.6886719138561e-09
WBGene00001133	1.5642	0.000592997	2.67727	1.73044228958208e-07	2.64374	2.1231497079993e-10
WBGene00010344	1.71484	0.000597845	2.59606	4.44699320440825e-08	2.30253	1.09366661213873e-08
WBGene00011551	1.52651	0.000601645	2.08675	0.000214363	2.69098	3.11478951831888e-09
WBGene00013481	1.35505	0.000611183	1.36548	0.00173241	2.6675	8.31056916502395e-16
WBGene00016152	1.21057	0.000614919	1.34268	0.000262092	1.34667	2.25474796782933e-06
WBGene00044623	1.63821	0.000619234	2.08454	4.87776240850597e-05	2.13883	8.93999539982561e-10
WBGene00018641	1.2975	0.000620159	1.85644	6.66949142730948e-05	2.11779	6.29917809844979e-10
WBGene00011949	2.26603	0.000631416	2.78502	0.000345909	3.29877	3.50400884929371e-10
WBGene00003748	2.03399	0.00063569	2.81949	9.70644107314915e-05	3.42085	3.29785024707629e-11
WBGene00001119	1.04641	0.000642829	1.54469	1.35435757202683e-07	1.75491	1.38207506003758e-11
WBGene00022611	1.51119	0.000670327	2.14451	4.24863739513267e-05	2.05218	1.25118480322853e-06
WBGene00019263	1.20062	0.000676329	2.18759	1.93362079355655e-11	2.35876	8.08979765083314e-17
WBGene00008558	1.46526	0.000677086	1.87779	7.43605049385253e-06	2.12874	1.8626865241095e-10
WBGene00006525	1.7247	0.000677225	1.84715	0.0038159	2.34606	7.85170845667273e-07
WBGene00012387	1.08623	0.000695328	1.53878	5.35541489293981e-06	1.72662	1.39957026745893e-10
WBGene00044724	3.02955	0.00069795	3.7445	0.00053871	4.23298	4.65192727283286e-09
WBGene00015227	1.49105	0.000705335	2.65036	4.18485514619568e-11	2.38469	4.02976177961554e-12
WBGene00013891	2.07198	0.000709132	2.90867	3.8577388071929e-05	2.5575	1.92592420516512e-05
WBGene00006832	1.52771	0.00071501	2.35851	1.29488096929399e-05	2.38141	1.28208370854991e-08
WBGene00003168	1.68821	0.000716167	2.02543	5.72448879385285e-05	2.8591	2.1541946045696e-14
WBGene00021480	1.01607	0.000741133	1.2898	0.000476776	1.38712	2.96638606476125e-06
WBGene00003232	1.66377	0.000741171	2.44267	3.28507945143744e-05	2.7718	1.57174757463419e-10
WBGene00020654	1.26325	0.000743756	1.89293	3.7858160277273e-07	2.06544	3.71764126958027e-12
WBGene00019868	1.52374	0.000749655	2.04036	0.000119822	2.47938	3.39135344627789e-11
WBGene00019921	-1.05612	0.000770444	-1.18225	0.000128215	-1.56464	8.50310366820945e-11
WBGene00001695	1.48753	0.000775718	2.16112	9.22480818865592e-05	1.88675	6.89141483427565e-06
WBGene00007695	1.10826	0.000782213	1.78629	4.65128955777698e-07	1.87681	5.33826769698863e-11
WBGene00009843	1.16059	0.00078407	1.81134	4.1419342637308e-08	1.77646	1.74233256078892e-09
WBGene00002126	1.6858	0.000798707	2.31634	0.000177971	2.73254	2.25259197991609e-10
WBGene00004740	1.28017	0.000808469	1.31634	0.000953467	1.92611	4.22467776874919e-10
WBGene00019518	1.15305	0.00080869	2.03221	4.63534547352217e-06	1.79088	1.29535790825622e-07
WBGene00010901	1.50568	0.000831598	2.20551	4.1603662414769e-05	2.57435	1.34425644041245e-10
WBGene00012383	2.80372	0.000897434	2.8071	0.00517954	3.76376	2.68481600070092e-08
WBGene00018899	1.08195	0.000934088	1.75798	4.87327745734221e-05	1.85782	5.54970116935982e-09
WBGene00010592	1.48659	0.000948663	2.2113	8.54036451672341e-06	2.33617	3.79294364889505e-09
WBGene00003402	1.62636	0.000948788	1.92097	0.000974326	2.29673	7.58331912023747e-09
WBGene00000176	1.37114	0.000952752	1.69916	0.000238271	2.16849	1.47743540385831e-08
WBGene00045411	1.35663	0.000954378	1.40801	0.00715786	3.01968	1.05047786398815e-09
WBGene00019914	1.40002	0.000959853	2.17106	2.03412112549703e-09	2.94221	2.3836169020025e-19
WBGene00008040	1.11966	0.000975431	1.40266	0.00130413	1.96717	1.4932717386113e-09
WBGene00007746	1.2331	0.000987506	2.24974	9.03273333895155e-07	1.93798	2.09587218037974e-07
WBGene00018581	1.37382	0.00102456	2.11661	3.97947020654962e-05	2.82492	1.61081178770946e-12
WBGene00009579	1.27016	0.00103072	2.14929	4.09297560627564e-10	2.21057	1.36397842190521e-13
WBGene00016862	2.41134	0.00104181	2.55348	0.00229179	4.41022	1.3344385526998e-06
WBGene00006811	1.20972	0.00104366	1.99766	2.10538376834797e-05	2.16809	6.08647314978287e-11
WBGene00013539	1.24563	0.00104987	1.81086	7.51100984675657e-06	1.95277	8.10657309802349e-08
WBGene00007431	1.48867	0.00105246	1.70009	0.000331428	1.53422	0.000119251
WBGene00017792	1.69004	0.0010574	2.79083	1.21998035524944e-09	2.6647	6.5708558358484e-12
WBGene00001373	1.70517	0.00106581	2.85789	1.79957714265439e-11	2.41893	9.9144177287818e-10
WBGene00003762	1.14189	0.00106698	1.72034	4.77255479595439e-07	2.56924	8.94410041409682e-22
WBGene00020009	1.33679	0.00109638	1.88277	0.000280534	2.02954	1.39571369909758e-08
WBGene00019958	1.33114	0.00109662	1.89371	0.00036455	1.96823	1.50314169379266e-07
WBGene00001517	1.58047	0.00110035	2.1681	0.000205179	2.48312	1.16727045109806e-08
WBGene00017969	1.4648	0.00110141	2.37957	8.43055123438789e-06	2.47258	2.39316453449503e-11
WBGene00015231	1.81249	0.00110834	1.92828	0.00364009	2.8754	1.16324024069091e-09
WBGene00022287	1.5219	0.00111075	2.36638	4.74319382071856e-05	2.58057	3.49935069820838e-11
WBGene00013574	1.09199	0.00112116	1.70579	0.000108205	1.82496	6.1768594653906e-09
WBGene00011289	1.9658	0.001132	2.29013	0.000760324	3.15003	1.13833550441996e-09
WBGene00009318	1.06805	0.00113756	1.60359	0.000264652	1.55276	6.16135625555429e-07
WBGene00008515	1.06561	0.00114001	2.15996	1.68002884670813e-07	2.36873	4.08256529059066e-13
WBGene00004933	1.13004	0.00114053	1.11352	0.0115346	1.96489	1.0628490435332e-06
WBGene00018646	1.82689	0.00114316	1.91506	0.00103758	2.77775	2.18488771930723e-06
WBGene00010361	-1.23809	0.00116077	-1.00487	0.000945825	-2.28837	5.38811704191654e-09
WBGene00001189	1.31682	0.00116538	1.94153	8.76137131464844e-05	2.55615	1.34574580181928e-11
WBGene00016951	1.01951	0.0011821	1.3244	3.42464397853067e-05	1.36898	3.67262154445096e-07
WBGene00015199	2.42608	0.00119369	2.90134	0.00215165	3.11053	8.02288037865235e-06
WBGene00020599	1.016	0.00120266	1.24546	0.000586133	1.94313	5.81465225473895e-11
WBGene00021446	1.27706	0.00120395	1.4455	0.000499553	2.39997	3.34466931441687e-15
WBGene00003173	1.81579	0.00122096	2.80172	8.28165650189348e-05	2.83037	3.11566744352707e-09
WBGene00020884	1.95641	0.00123942	2.79674	0.000108151	2.93982	2.95477860267514e-11
WBGene00017781	1.22852	0.00125024	1.98115	4.14163716911582e-09	1.94661	1.46615645816737e-09
WBGene00044686	2.08483	0.00125871	2.82564	0.000692772	3.48665	1.61070615452737e-06
WBGene00004045	1.18871	0.00126289	1.08452	0.00263391	1.66359	1.586782012598e-08
WBGene00015622	1.28564	0.0012651	2.0347	2.27928236803614e-05	2.00522	2.72839555771079e-08
WBGene00005059	-1.77406	0.00126546	-1.50853	0.000187537	-2.73068	1.58326222960034e-15
WBGene00001621	1.04035	0.0012686	1.8225	1.93191756276761e-06	1.89317	1.08126428847663e-09
WBGene00022744	1.17744	0.00127261	2.20468	9.53869268317901e-11	2.23455	6.99127994189385e-15
WBGene00016448	1.14608	0.00127731	1.886	1.91722632910751e-07	1.73761	1.22694872707503e-09
WBGene00013292	1.89081	0.00130434	2.82167	9.76539542987881e-05	3.52798	1.3974976751538e-10
WBGene00010575	1.34584	0.00131022	1.80344	5.73081150272505e-06	2.06262	1.01398561865052e-09
WBGene00013077	2.45217	0.00131156	3.36881	0.000204814	3.4464	1.40603499023398e-07
WBGene00044316	3.03355	0.00131781	3.23478	0.00459705	3.89706	5.01192251686892e-08
WBGene00044564	1.09877	0.0013601	1.69938	1.69223660929632e-08	1.61798	9.05064954830484e-08
WBGene00016218	2.0835	0.00140288	2.57631	0.00151841	3.37543	2.32096998482864e-10
WBGene00044502	1.38526	0.0014214	2.15535	8.7717111940731e-08	2.54023	7.69359127039067e-11
WBGene00009625	1.63974	0.0014272	2.61125	5.20410833057421e-05	2.74143	1.93176467498477e-09
WBGene00008144	1.00737	0.00143293	1.81833	1.11604859351393e-05	1.38947	1.13280007957355e-06
WBGene00013173	2.13083	0.00145263	2.73735	0.000446453	2.94471	2.68583640191579e-11
WBGene00020560	1.7793	0.00146677	2.41161	0.000281807	2.47529	4.08412201330253e-07
WBGene00017400	1.86021	0.00147435	1.98083	0.00450974	1.97799	0.000154686
WBGene00044411	1.47055	0.00148232	2.54064	1.45958599384625e-09	2.32895	4.47551477857809e-10
WBGene00004346	1.74052	0.00148437	2.4696	0.00025651	2.70068	8.65816291160174e-10
WBGene00007495	1.72313	0.00148773	2.65957	0.000199723	2.56983	2.2812590206905e-07
WBGene00016659	2.31814	0.00149553	3.84467	7.11214946623966e-05	5.0553	6.35518345212483e-08
WBGene00020148	2.64881	0.00151648	2.82011	0.00391515	3.16339	6.07959991128565e-07
WBGene00012540	1.92391	0.00154308	2.16107	0.000120452	2.41583	8.24673452196436e-06
WBGene00019069	1.55444	0.00154802	1.36613	0.0115177	2.65066	2.32997655040717e-11
WBGene00015103	1.89985	0.00156706	2.46834	0.000235606	3.00327	9.62723230765902e-10
WBGene00011217	1.69481	0.00159707	2.56629	0.000107884	2.68333	6.29354270176151e-09
WBGene00016310	1.52018	0.00159992	2.16327	7.56354021694012e-06	1.70042	7.27196962631005e-05
WBGene00004173	1.37728	0.0016045	2.18594	0.000234852	3.70171	1.08203417538489e-10
WBGene00004256	1.78103	0.00162544	2.27379	0.00131287	2.56189	1.59406274456685e-09
WBGene00019665	1.39609	0.0016303	1.13655	0.00657676	1.90834	7.56576067403534e-07
WBGene00003091	1.42496	0.00166992	1.91424	3.12405676901144e-05	2.34942	1.16910582663845e-06
WBGene00008215	1.7899	0.00167662	2.37554	0.000315453	2.55368	4.33899591110801e-07
WBGene00010268	2.48026	0.00168508	2.51964	0.00549245	3.08704	4.02235886833636e-09
WBGene00011587	1.01815	0.00169322	1.38012	6.24976114722663e-06	1.70962	1.28864647839687e-11
WBGene00019538	1.22182	0.00170459	1.4902	0.00153927	1.88763	4.70175810182325e-08
WBGene00017914	1.32548	0.00174088	1.95638	3.63902444751546e-05	2.1355	1.48550864754394e-08
WBGene00008500	1.02782	0.00177628	1.65384	1.89316380119877e-05	1.6468	2.4271467006002e-07
WBGene00004017	1.26246	0.00178509	1.94068	0.000139153	2.29267	1.32070708893251e-10
WBGene00015055	1.07849	0.00179295	1.26607	1.7487298417794e-05	1.42486	5.27369321817885e-08
WBGene00010440	1.39773	0.0017952	1.94246	2.53238834572587e-06	2.52431	2.06983589623466e-14
WBGene00006526	1.34107	0.0018054	1.92045	1.73142817322169e-06	2.08713	5.29048748504198e-10
WBGene00010049	1.32862	0.00184803	2.30519	9.98337954303431e-05	2.45175	1.39440147876542e-09
WBGene00015376	1.30803	0.00185155	2.18243	1.73853947791975e-07	1.88685	2.9209214662767e-07
WBGene00020345	-1.6916	0.00186874	-1.54129	4.50694920390782e-05	-1.14936	0.000149205
WBGene00019640	1.23864	0.00188145	2.01921	1.47927474406218e-05	2.13193	3.7471901389762e-08
WBGene00022626	1.24801	0.00188157	1.40948	0.000577504	1.94778	6.84037515985425e-11
WBGene00009700	1.11128	0.00188244	1.75839	0.000282003	1.38534	1.3736582992532e-05
WBGene00006583	1.30505	0.00188473	2.21964	1.32156006969885e-05	2.26189	6.18645076371353e-11
WBGene00007687	1.44501	0.00189403	2.18264	8.94927138476709e-05	2.45549	1.13864655151372e-10
WBGene00007401	1.30233	0.00189431	2.35737	2.71353007101866e-09	1.98986	1.39652129530288e-09
WBGene00009865	1.28931	0.00189463	1.33619	0.000551675	1.35091	0.000180704
WBGene00016973	1.31491	0.00194707	1.94249	2.56300624372633e-07	1.84236	1.30289237279911e-08
WBGene00020157	1.49839	0.00195384	1.95579	0.00045015	1.86178	3.3684487357184e-05
WBGene00003075	1.22359	0.00195545	2.16093	2.51249361190202e-05	2.24715	4.9489883760432e-11
WBGene00012640	-1.44404	0.00196505	-2.66323	1.67321405125676e-10	-2.0446	3.02355787434976e-11
WBGene00019428	1.83443	0.00196542	2.73441	0.000177374	2.82797	1.00767294470613e-09
WBGene00016768	1.2066	0.00197727	2.30766	2.91755734768961e-10	2.12516	1.29559334327113e-11
WBGene00001172	1.13702	0.00198464	1.57169	0.00104725	1.8718	2.74490502509115e-06
WBGene00017666	1.06544	0.00199993	1.62334	2.15732892186491e-07	1.72468	9.41427374888044e-11
WBGene00018266	1.03126	0.00200646	1.86275	4.846627708973e-06	1.65768	2.16813956169557e-07
WBGene00011624	1.39828	0.00202213	1.16571	0.00328031	1.64595	8.7793483336197e-06
WBGene00007806	2.92755	0.00205647	2.9176	0.00773977	3.09217	9.92206424164345e-05
WBGene00021445	1.49997	0.00208535	1.68982	0.000966696	2.76392	9.96844502226628e-12
WBGene00021543	1.04811	0.00209766	1.81551	6.13608539115713e-05	2.12979	1.22961700795424e-09
WBGene00020567	1.31279	0.00210802	2.44088	2.86036690179053e-10	1.38268	9.99231045724067e-05
WBGene00008559	1.44664	0.00210946	2.06727	0.000571688	2.60414	3.2345273845674e-10
WBGene00010109	1.32787	0.00215751	2.72385	1.15056757218741e-06	2.37491	4.63301695494351e-09
WBGene00020887	1.71047	0.00216019	2.63376	0.000203449	3.04618	5.84314454393547e-10
WBGene00012247	-1.14356	0.002207	-1.85064	3.2343608085653e-08	-2.63728	1.2482706019478e-21
WBGene00009157	1.24306	0.00221184	1.7076	6.85379955203444e-07	1.62717	5.57804555771948e-06
WBGene00017320	1.33469	0.00221805	1.96812	4.40821842516971e-06	1.82198	2.9695212862196e-06
WBGene00003745	1.74216	0.00222496	2.19604	0.000936595	3.01876	1.29481006525489e-09
WBGene00001990	1.31336	0.00223109	2.03685	0.000214071	2.08349	1.54129995335713e-08
WBGene00020579	1.31562	0.00224186	2.67288	1.77935837968708e-06	3.07633	3.91524557764227e-10
WBGene00019998	1.09889	0.00228006	2.60026	8.09892420878241e-09	2.10228	7.3980980695069e-10
WBGene00022665	1.64169	0.00229764	2.0542	6.83348533800913e-05	2.2189	1.26188463540376e-06
WBGene00022311	-1.4517	0.00229787	-1.37757	0.000728067	-1.88768	6.16486523067054e-10
WBGene00006947	1.55988	0.00230532	2.03415	0.00031454	2.04114	2.14774624222384e-07
WBGene00045210	1.4311	0.00230615	2.7459	1.56292638045848e-11	2.14861	4.18164204093223e-08
WBGene00003605	1.67287	0.00232505	1.24598	0.0147572	2.48386	6.30787741944866e-05
WBGene00011856	1.30895	0.00234374	1.78785	0.00126971	2.25602	6.01468656430125e-10
WBGene00019177	1.79998	0.00235272	2.32645	0.000925903	2.57525	8.43713691624981e-07
WBGene00016677	1.71089	0.00239015	2.86809	3.09471788892752e-05	3.08882	8.54124325702363e-09
WBGene00018737	1.70438	0.00240348	2.1204	0.000742252	2.16557	2.68418441299047e-08
WBGene00002038	1.1131	0.00240396	1.59175	0.000104697	1.92883	9.6078464301084e-09
WBGene00017858	1.64631	0.0024066	2.18676	0.00150308	2.75654	3.75274892358871e-09
WBGene00006614	1.10281	0.00242255	1.52124	7.87350498786288e-05	1.78979	9.47677907866457e-10
WBGene00000497	1.06063	0.00244689	1.73267	6.83610241819833e-05	2.00209	1.09368127523464e-10
WBGene00020657	1.62675	0.00245831	2.04218	0.000300905	2.26796	3.42579264704061e-06
WBGene00010917	2.19408	0.00245857	2.47906	0.00267047	3.00842	2.28862179290417e-08
WBGene00000501	1.42593	0.00248028	1.99048	0.000989781	2.24304	1.43903571332043e-06
WBGene00016594	1.99477	0.00250244	2.66881	0.00212092	3.6601	6.8030471235927e-07
WBGene00001456	1.53642	0.00250676	2.1711	0.000650359	2.7014	8.4681849451466e-09
WBGene00022644	2.58074	0.00251221	4.05552	0.000288217	5.44771	7.19029357744736e-07
WBGene00020929	1.3425	0.00252586	1.68639	1.24031449843786e-05	2.06043	6.0459930339165e-10
WBGene00021439	1.11216	0.00253241	2.19601	4.24963783797003e-06	2.24543	1.51840896907254e-09
WBGene00004058	1.02419	0.00253746	1.90206	7.99599174326051e-09	1.86439	7.41177647389976e-11
WBGene00018694	1.8097	0.00256092	1.91729	0.00790473	2.03203	2.57001451774816e-06
WBGene00021635	1.02496	0.00258556	1.39795	2.60999586019718e-05	1.79755	3.4703781811678e-10
WBGene00010594	1.63963	0.00260043	2.3108	0.000382997	2.31358	8.94474802652745e-08
WBGene00017580	1.25468	0.00261348	2.06614	1.17974305401741e-07	2.1697	2.78277246824579e-11
WBGene00010972	1.07697	0.00262051	1.75786	6.45605709866636e-06	1.75811	8.6788652520055e-08
WBGene00006363	1.21659	0.00267113	1.8408	0.000301459	1.99173	3.47099032261448e-09
WBGene00000727	1.03597	0.00267276	2.00278	2.16686167716074e-06	2.03742	2.49265345491479e-09
WBGene00020270	2.27718	0.00268148	2.97722	0.000878838	3.19018	3.51847797442426e-07
WBGene00021326	1.80502	0.00268479	2.64097	0.00061524	2.49648	1.9435545029783e-09
WBGene00004230	2.28504	0.0026858	2.69243	0.000961937	3.07086	8.90287202415302e-08
WBGene00021875	1.66129	0.00269906	1.67925	0.00174037	2.54929	4.78089828910141e-10
WBGene00013456	1.20772	0.00270467	1.93479	1.40614439985354e-05	2.10965	3.91987365710706e-09
WBGene00010683	2.06989	0.00270884	2.75393	6.80139421659526e-05	2.73025	1.49840402796112e-06
WBGene00017794	1.67603	0.00271716	2.64507	4.57475202047128e-05	2.58756	4.35512701701751e-08
WBGene00013845	2.03973	0.00272718	2.38292	0.000342694	3.39131	6.00661156388314e-06
WBGene00004924	1.66881	0.00272833	2.624	0.000267757	3.04148	3.43214789219581e-11
WBGene00016788	3.46257	0.00273442	3.30503	0.00278581	5.33762	5.00765468525904e-05
WBGene00007800	1.06205	0.00274347	1.68774	0.000444361	1.78599	1.58453273802592e-08
WBGene00001608	1.22706	0.00275416	1.87489	0.000249842	2.49665	9.83589833226257e-10
WBGene00016733	1.53993	0.00278274	1.68955	0.0104712	2.27522	2.26657416171233e-09
WBGene00016066	1.96263	0.00278699	2.05617	0.010883	2.4564	1.29198196671912e-05
WBGene00019236	2.23072	0.00278713	2.76236	0.00182998	2.92149	1.40577238336263e-05
WBGene00012763	1.70711	0.00284039	2.44219	0.00119579	2.84829	2.77497540578442e-10
WBGene00011428	1.48222	0.00285634	2.25607	8.39533561856007e-06	2.91447	4.7939701197963e-14
WBGene00002177	1.21044	0.00287103	1.85801	0.000124919	2.14956	6.43264606709851e-09
WBGene00009432	1.34383	0.00287268	2.53813	1.48118112623797e-05	3.02925	2.72941095033035e-08
WBGene00022633	2.16463	0.00288857	2.67334	0.00380158	3.15779	2.09199929591775e-09
WBGene00022106	2.22001	0.0029006	3.04705	0.00220906	3.69982	8.5829554888265e-09
WBGene00017892	1.08988	0.00291271	1.83942	0.000145747	2.22908	1.97220604531925e-10
WBGene00018639	1.02243	0.00298498	2.09955	5.81162522102113e-11	1.8198	9.8182767717677e-12
WBGene00044445	2.29612	0.00301093	2.97449	5.08526878847592e-05	2.4609	0.000840091
WBGene00009261	1.90005	0.00307672	2.22527	0.00188314	2.39995	4.01078227372992e-05
WBGene00008512	1.06904	0.00310753	2.05703	3.93567935934634e-06	1.82099	4.64480238321772e-09
WBGene00006670	1.37457	0.00315692	2.07014	4.31313252560461e-06	1.99114	6.92569671223201e-08

## Sheet: WDR-5 linked
WBGeneID	log2FC_w	pVal_w	log2FC_wr	pVal_wr
WBGene00006474	-3.61165	2.43629156777346e-24	-3.57201	1.78441676618937e-43
WBGene00021226	-3.69131	5.83254136949575e-23	-2.99177	1.84113258378182e-29
WBGene00018920	-3.88698	5.0421522905018e-21	-3.03713	4.9801099233378e-24
WBGene00019142	-3.80718	2.33602236178161e-17	-3.47978	2.51488475835555e-21
WBGene00013489	2.99309	6.72560472382034e-14	3.38959	3.26642686346899e-18
WBGene00009723	2.36869	1.21303010084774e-13	1.04435	0.000341861
WBGene00008016	-2.4412	3.5964274306901e-13	-2.32188	1.93363892728205e-19
WBGene00001864	-3.24231	3.62783099051235e-13	-2.76968	3.13139968698391e-17
WBGene00009297	-2.26836	1.5964934567122e-12	-1.95133	1.38107376233908e-16
WBGene00004831	2.08169	2.07936469786511e-12	1.71195	3.50862338098859e-12
WBGene00017101	-2.83887	3.6112508521331e-12	-1.91213	2.78826822136949e-08
WBGene00011705	2.1113	8.59533331658957e-12	1.92988	9.07155969373343e-14
WBGene00017772	2.05763	9.76801037965704e-12	2.33643	5.83912683231227e-18
WBGene00017727	2.04878	4.74153920437096e-11	2.22839	1.2761483362797e-13
WBGene00000723	2.81131	4.90378240715233e-11	3.28041	3.18761576168327e-18
WBGene00016957	1.98709	6.57578003068754e-11	1.70905	6.13623402770011e-09
WBGene00022335	-2.17988	6.72759750769581e-11	-1.69005	1.84839353431985e-11
WBGene00019988	1.77889	8.22826850862697e-11	1.51053	1.08562670310534e-10
WBGene00018731	2.71321	9.5512644317057e-11	2.93765	2.25831984618325e-15
WBGene00010258	1.76962	1.2415567456248e-10	1.3183	1.30209145648714e-06
WBGene00009595	2.31011	1.40269267609234e-10	2.26237	7.18837871612769e-13
WBGene00012565	-2.11993	1.53207195870002e-10	-1.99189	1.64836396539443e-14
WBGene00015731	-2.1698	1.82974563363389e-10	-2.17189	2.63742555955037e-17
WBGene00018915	-3.19913	2.24443025430262e-10	-2.32746	4.95303868734387e-09
WBGene00016578	-1.82233	3.63544880406927e-10	-1.62725	4.79877851352773e-13
WBGene00016292	1.65248	4.64599271944288e-10	1.52408	6.95956082253899e-12
WBGene00004719	1.63977	6.47138357684021e-10	1.45608	8.58343520542686e-11
WBGene00045509	-2.10883	7.79139491668755e-10	-1.64961	8.5928949988864e-10
WBGene00044774	1.92196	9.85005373553241e-10	1.76503	2.04983510536393e-10
WBGene00012851	-1.88227	1.02655437606972e-09	-1.34304	4.80729142435327e-09
WBGene00010128	2.38998	1.04503725661165e-09	2.27945	3.3493269360614e-09
WBGene00003835	-2.14854	1.1047482166515e-09	-1.42242	7.98936620001568e-09
WBGene00006662	2.15701	1.2148587578807e-09	2.02735	1.20863803146477e-11
WBGene00020581	1.68119	1.26164247607653e-09	1.37418	4.78067202969071e-10
WBGene00017515	1.9036	1.327944683256e-09	1.51407	5.93706489995029e-08
WBGene00010252	1.68445	1.39261491553752e-09	1.68468	2.42843448151969e-11
WBGene00019111	2.39795	1.87158958695651e-09	1.4987	2.45137674301828e-05
WBGene00013083	1.87704	1.87642285662223e-09	1.21785	7.78764271380447e-06
WBGene00044414	-2.45342	1.92176343074223e-09	-2.16185	7.35294759479834e-07
WBGene00020757	-2.46571	1.96481327439108e-09	-2.39389	3.19594072853023e-22
WBGene00013119	2.47209	2.12655686805357e-09	2.87065	2.95642958810123e-17
WBGene00019967	2.2174	2.26361964122792e-09	2.47896	9.33694719380593e-13
WBGene00006759	1.69815	2.29258692294096e-09	1.79827	7.79107261806686e-13
WBGene00020125	1.88034	2.4595523172796e-09	1.72859	4.76888080524075e-11
WBGene00007152	1.6057	2.5477456934547e-09	1.20155	4.40878327592904e-06
WBGene00008711	1.62346	2.55350405542625e-09	1.46618	1.00571205018833e-10
WBGene00010204	2.61799	3.17506695156632e-09	2.44333	3.78625397702387e-10
WBGene00009158	1.57757	3.28230335272201e-09	1.51747	4.09690189047247e-12
WBGene00016886	-1.92582	3.29161129482861e-09	-1.53678	6.64679025782563e-11
WBGene00015216	2.22802	3.70834068093937e-09	1.71968	2.43948013669398e-07
WBGene00016880	-1.83085	3.77904651947768e-09	-1.71854	1.31388831459366e-13
WBGene00015815	-1.82773	4.29450532345784e-09	-1.24341	2.41991785168698e-08
WBGene00022689	-1.72494	6.5369753666614e-09	-1.46618	2.54537654226948e-09
WBGene00014164	1.64825	6.54087505756185e-09	1.67383	1.21782443771248e-11
WBGene00016335	2.05084	6.68572689382877e-09	1.57799	4.09863039222739e-07
WBGene00013819	1.66845	7.18395758252927e-09	1.26487	3.58387317385667e-05
WBGene00001242	1.66664	8.08180671748712e-09	1.4363	3.01472734735107e-07
WBGene00017374	1.50861	8.76658841364394e-09	1.32882	4.18294934286031e-08
WBGene00017942	-1.85884	9.47158286184715e-09	-1.7312	1.7518917761319e-11
WBGene00000490	1.70057	1.01499899877301e-08	1.58101	3.32653033267334e-10
WBGene00012256	1.50716	1.02278204908799e-08	1.44108	6.83684914395303e-11
WBGene00007191	1.64374	1.06406383798243e-08	1.65425	3.24857415413272e-11
WBGene00018985	1.66564	1.08289837138865e-08	1.44145	1.43788097380427e-08
WBGene00012916	-1.79786	1.13428859441508e-08	-1.0998	8.76792106732299e-07
WBGene00009515	2.54789	1.16641567203759e-08	1.37217	0.00118593
WBGene00016717	-2.25213	1.31613690255705e-08	-1.74165	4.05387378547024e-12
WBGene00010811	1.79624	1.39761924184349e-08	1.36453	2.56217298639875e-06
WBGene00010293	-2.05776	1.61343621704305e-08	-2.0479	7.52910047999288e-13
WBGene00013306	-2.29258	1.62365255995817e-08	-2.38318	3.67784687195728e-09
WBGene00020029	1.70146	1.71946155112747e-08	1.4266	8.11190638127595e-07
WBGene00017449	2.25789	1.74565854412458e-08	1.72413	1.05454845990749e-05
WBGene00002041	1.98927	1.92727545088283e-08	1.39037	9.16396470965959e-06
WBGene00022055	-2.21844	1.93598138022645e-08	-1.97712	4.52226540272449e-12
WBGene00018099	-2.61621	2.02712869630049e-08	-2.29188	0.000317807
WBGene00010111	1.5458	2.15630329858281e-08	1.13588	1.55231651839282e-06
WBGene00011054	-1.94726	2.40134364166172e-08	-2.4055	3.58776980459406e-17
WBGene00015504	-1.88372	2.42328204085014e-08	-1.60024	2.22848717147395e-09
WBGene00018416	-1.68162	2.54622354373993e-08	-1.56772	8.45864342730424e-12
WBGene00011971	1.47544	2.5607529648775e-08	1.02004	1.22514360085246e-06
WBGene00011392	1.55555	2.58619439132501e-08	1.68785	1.37881772372829e-12
WBGene00020194	1.44107	2.80434575123541e-08	1.44436	9.180854555842e-11
WBGene00012255	1.42087	2.8610364339297e-08	1.52808	1.45052101807669e-11
WBGene00022562	1.73442	2.88906730367157e-08	1.78788	1.28739060896219e-12
WBGene00010597	2.03504	3.09432117438491e-08	1.77632	1.44636586162873e-06
WBGene00012857	1.87062	3.27099033049905e-08	1.6705	2.7966754114179e-09
WBGene00006774	1.6359	3.47474711908457e-08	1.24763	1.19034722117856e-07
WBGene00019866	1.7446	3.52219917944552e-08	1.60539	2.6889476485869e-10
WBGene00020114	1.54724	3.66453122174056e-08	1.6911	3.28892348615158e-13
WBGene00000241	1.6164	3.68366962667616e-08	1.52459	2.51143077696138e-09
WBGene00012130	1.77204	3.82159402868625e-08	1.58866	9.83874853781795e-09
WBGene00012118	2.16926	3.85498079734951e-08	2.57857	1.28784243341153e-13
WBGene00000402	1.66516	4.11512187145451e-08	1.37626	9.37337472945451e-08
WBGene00006761	1.50516	4.19075267503822e-08	1.4072	1.92571396333535e-09
WBGene00007375	1.50984	4.36679050063512e-08	1.49158	5.69844512506251e-10
WBGene00013024	-1.63481	4.45753492431649e-08	-1.57941	1.23599771579197e-11
WBGene00001592	2.51344	4.49894190442653e-08	1.40234	0.000106315
WBGene00003572	2.63246	4.5270522903267e-08	2.32359	8.1437327437582e-09
WBGene00013328	1.56032	4.74455987305085e-08	1.46056	6.83271024765637e-10
WBGene00015294	2.1141	4.84968499711504e-08	1.79423	1.47843339334706e-08
WBGene00006960	2.06413	5.36337942676623e-08	1.7639	1.74926757478718e-08
WBGene00004233	1.47115	5.51382173270426e-08	1.45812	2.65650493164845e-10
WBGene00022322	-1.96365	5.78038376727709e-08	-2.46922	1.44953708803498e-18
WBGene00017513	1.48845	5.85406953785422e-08	1.22659	5.51619723862696e-07
WBGene00016455	-1.56243	6.17478838200691e-08	-1.27179	1.14370655058279e-08
WBGene00019682	2.38066	6.50273092925604e-08	1.95244	1.93191290007944e-08
WBGene00001044	-2.24052	6.55063894561382e-08	-2.77164	4.80718477507808e-14
WBGene00003707	1.84248	7.13770376049978e-08	2.07802	1.76822409658593e-11
WBGene00018971	2.03161	7.15314923395533e-08	1.85276	4.73787979897252e-07
WBGene00003175	1.56823	7.29471634768228e-08	1.69325	2.70395727854726e-11
WBGene00019037	-2.07728	7.42219878468058e-08	-1.28212	8.65430280050017e-05
WBGene00017429	1.41596	7.51773420100384e-08	1.03085	2.53701131239598e-06
WBGene00013860	1.45604	7.65124123638856e-08	1.2681	1.43261441452708e-06
WBGene00022101	-1.83251	7.93278096115358e-08	-1.64075	3.28419116265314e-10
WBGene00020083	1.52779	8.55235710435695e-08	1.03427	3.39299614000842e-05
WBGene00021719	-1.66999	8.77768690900601e-08	-1.73084	5.31251836293717e-13
WBGene00018517	1.60441	8.78053515035822e-08	1.1725	1.58689685186837e-06
WBGene00016044	2.07893	8.8990455089031e-08	1.90412	3.66017610916347e-09
WBGene00002057	1.8957	9.00198509777457e-08	1.81264	1.22020566541975e-11
WBGene00011049	-1.71185	9.01923039675626e-08	-1.13846	6.17075853446388e-05
WBGene00009408	1.57632	9.06747448954141e-08	1.32702	1.23530326463441e-07
WBGene00001594	1.64556	9.28588773163159e-08	1.42768	3.44069056907105e-08
WBGene00009500	1.63689	1.08836695487742e-07	1.81105	1.28010470582617e-12
WBGene00008900	2.11798	1.10347097979045e-07	1.6988	1.7465388183835e-06
WBGene00021950	1.48843	1.11993201198888e-07	1.46237	1.08007196129956e-10
WBGene00008776	1.56544	1.14639141566702e-07	1.23317	5.54474191173755e-08
WBGene00008865	1.35718	1.18300720946248e-07	1.01723	3.09062267330701e-06
WBGene00001619	2.18933	1.18408019119429e-07	2.01127	2.06877690052636e-08
WBGene00010059	1.40192	1.19885725311074e-07	1.21023	5.45148691522138e-08
WBGene00001819	1.49005	1.21317977088036e-07	1.31469	1.5962908090371e-08
WBGene00018349	1.47572	1.21460692891884e-07	1.36503	1.57421091966296e-09
WBGene00012844	-1.72183	1.21653892889429e-07	-1.2033	1.68468046088604e-07
WBGene00017156	1.56917	1.28488575899988e-07	1.50293	9.60902302276591e-10
WBGene00011222	1.79098	1.28671230049251e-07	1.48313	2.12079781674578e-08
WBGene00044612	1.76758	1.30021267497328e-07	1.35389	1.58388031265028e-07
WBGene00008977	1.54134	1.32147059005955e-07	1.41592	4.53879171586252e-08
WBGene00004219	1.39598	1.47265225765731e-07	1.55501	8.99543415394012e-12
WBGene00004890	1.39169	1.50819592959805e-07	1.18319	1.83658458330979e-07
WBGene00016133	1.36772	1.58707564515705e-07	1.15051	3.12834431035595e-08
WBGene00013610	-2.08114	1.59400551170194e-07	-1.5163	0.000304197
WBGene00001136	2.1133	1.66744651165568e-07	1.60243	2.04298376320973e-06
WBGene00009226	3.3523	1.71278520229282e-07	1.97926	7.6572471058076e-05
WBGene00012841	-1.65413	1.72383830486512e-07	-1.1777	3.55855198373065e-07
WBGene00004507	1.65611	1.7304735232081e-07	1.86079	3.99135335278855e-13
WBGene00021008	1.67917	1.79702324178054e-07	1.22824	1.9057979839631e-06
WBGene00019166	1.56435	1.80615369572924e-07	1.40076	1.7431151614083e-08
WBGene00018236	-1.56383	1.82081959962556e-07	-1.26886	1.11271827337151e-07
WBGene00009060	1.98075	1.84185687432938e-07	1.87742	1.68481961502338e-08
WBGene00010227	-2.15267	1.84471308100309e-07	-2.12458	6.15644501841485e-14
WBGene00008167	1.6123	1.88552105614787e-07	1.57031	9.4727905801767e-10
WBGene00006309	1.54134	2.00152502432479e-07	1.04391	0.000164356
WBGene00020340	1.82369	2.04677512762606e-07	2.08762	4.00018101972411e-13
WBGene00000401	1.33996	2.08123939430939e-07	1.28238	1.25904879031403e-08
WBGene00020897	1.8622	2.08794977597616e-07	1.66289	1.31431041899374e-09
WBGene00013230	-1.63328	2.16161037365104e-07	-1.39529	2.77962150252547e-08
WBGene00021704	-2.5816	2.17505432146879e-07	-1.73825	9.0197149392899e-07
WBGene00018217	1.37934	2.18127574642858e-07	1.17006	1.66096522651473e-06
WBGene00005655	1.39436	2.21214396852141e-07	1.76837	8.96298976720978e-14
WBGene00001187	1.33892	2.25685986471042e-07	1.22446	1.09515638840604e-08
WBGene00001505	1.87207	2.26549548913674e-07	1.46625	8.63942446561463e-08
WBGene00018216	1.455	2.28613924173292e-07	1.35102	4.7308269629388e-09
WBGene00017506	2.84974	2.32249129646372e-07	3.58211	1.67269210197631e-11
WBGene00043994	1.55082	2.32325712705316e-07	1.66654	1.20991871184398e-10
WBGene00044283	1.61437	2.40119238586753e-07	1.31694	6.4168244656524e-05
WBGene00001664	2.4977	2.42735897544076e-07	2.92758	5.08879695761195e-14
WBGene00011559	-1.66792	2.52703351809213e-07	-1.35406	3.43346758847368e-09
WBGene00009475	1.61061	2.63068817182654e-07	1.56864	2.90659467415005e-09
WBGene00006861	1.45994	2.71892350607784e-07	1.11078	2.74529552027904e-06
WBGene00019346	1.5672	2.74318774984032e-07	1.1689	0.000117043
WBGene00009299	-1.72042	2.76462686559244e-07	-1.64409	2.53895719207285e-07
WBGene00006747	2.01137	2.84640440671758e-07	1.96414	4.80088628338147e-11
WBGene00018436	-1.53243	2.88479692987205e-07	-1.10329	6.33463356004304e-05
WBGene00007999	1.37018	2.90317547924499e-07	1.42159	3.14791802364888e-10
WBGene00010442	1.47087	3.14935537889965e-07	1.41308	1.33530038005265e-08
WBGene00020903	2.01845	3.1501658445486e-07	1.55123	5.36786198886378e-06
WBGene00009558	1.41219	3.16640526543359e-07	1.13162	9.36035313137426e-07
WBGene00016018	1.51213	3.25905387926056e-07	1.68886	2.44385621053882e-11
WBGene00016343	1.84443	3.3391356056937e-07	1.08069	0.000180178
WBGene00021054	-1.62292	3.36904615217662e-07	-1.33223	4.82448401068493e-08
WBGene00018675	1.51274	3.37664172752484e-07	1.47645	7.09266390514929e-09
WBGene00017838	2.31361	3.47614808116304e-07	2.12411	2.06671386846138e-06
WBGene00019420	-1.66074	3.50829755717031e-07	-1.11457	1.1171195386349e-06
WBGene00012099	1.84735	3.64691538159921e-07	1.97519	8.07968691149656e-12
WBGene00002173	1.44616	3.67000914280335e-07	1.16884	3.43814763312548e-07
WBGene00000953	1.47707	3.85489459704046e-07	1.06936	4.73477902536555e-06
WBGene00012165	1.59467	3.94174651657498e-07	1.4627	8.59520499703686e-06
WBGene00044553	1.51771	4.14375542809803e-07	1.70831	6.72717645072681e-12
WBGene00019727	1.36114	4.26324832410482e-07	1.10309	1.04379627363344e-06
WBGene00013508	-1.60717	4.54468550920539e-07	-1.4489	6.87704827848429e-09
WBGene00006809	1.62541	4.6264091581917e-07	1.47979	5.77482456447093e-09
WBGene00017437	1.5502	4.75666786540034e-07	1.25497	3.99732117798135e-07
WBGene00011520	1.5921	4.77575555820705e-07	1.43345	1.21563598331909e-07
WBGene00002977	1.3367	4.78977490669039e-07	1.56694	2.90405021745723e-12
WBGene00044743	1.62317	5.0210875568432e-07	1.32318	1.5833474400752e-07
WBGene00002048	1.42003	5.09751798470656e-07	2.01834	9.75643842323563e-16
WBGene00019414	-1.56398	5.26595433463518e-07	-1.45889	3.53852348977615e-06
WBGene00018730	2.67002	5.39901331238131e-07	3.45091	2.15741395084439e-11
WBGene00017945	1.58132	5.54704843922867e-07	1.44237	9.22015024050307e-09
WBGene00077585	-2.23228	5.86044974960755e-07	-1.90758	8.83021844977163e-07
WBGene00002974	1.5792	6.04455674950812e-07	1.25099	6.4822330696632e-07
WBGene00009721	-1.62263	6.08874239480478e-07	-1.58764	5.49017701087301e-10
WBGene00008542	1.44811	6.30932090887306e-07	1.13427	0.000176862
WBGene00007675	-1.51057	6.33346486465605e-07	-1.15546	8.65180454460415e-07
WBGene00000673	1.86751	6.3573964204125e-07	2.03029	4.76268182834051e-08
WBGene00017343	-1.48509	6.43704196474432e-07	-1.82312	5.98319872682539e-14
WBGene00017344	-1.67005	6.51586141622088e-07	-1.87858	2.03277091841665e-12
WBGene00002142	1.5697	6.63894763370472e-07	1.56417	3.45206640676582e-09
WBGene00015478	1.40005	6.70607910613108e-07	1.16396	5.21504341736428e-07
WBGene00015112	-1.5941	6.74843835705039e-07	-1.55243	6.08972338516873e-10
WBGene00022848	1.75545	6.82356027206891e-07	2.40749	4.04515307211789e-14
WBGene00044500	1.54304	6.82884804720231e-07	1.00658	1.03099235400738e-05
WBGene00008168	1.38734	6.86576397116514e-07	1.02013	1.88074007301229e-06
WBGene00000522	2.38494	6.89606929709231e-07	2.42521	2.81265957607306e-09
WBGene00009304	1.36079	7.08789769626269e-07	1.14189	5.94788678772714e-07
WBGene00013019	-1.76024	7.0899920599963e-07	-1.54541	3.30207732840496e-10
WBGene00015947	1.73139	7.41820653521348e-07	1.85787	3.66089473499599e-08
WBGene00010101	-2.07621	7.64849961591745e-07	-1.75485	0.000299497
WBGene00016303	-1.59313	7.67666945136623e-07	-1.15445	2.63057169033714e-05
WBGene00018515	1.74817	7.77286469573232e-07	1.47644	2.10289049606869e-07
WBGene00018576	1.92991	7.83215653955849e-07	1.07262	0.0018179
WBGene00003977	-1.5237	7.88051731948598e-07	-1.11046	5.8824553058677e-07
WBGene00010158	-1.51071	8.62752022826507e-07	-1.0957	7.39350163660961e-07
WBGene00015061	1.34627	8.71448349953124e-07	1.35934	5.56847337436805e-10
WBGene00016314	2.17353	8.89597096767527e-07	1.88595	2.25887691584425e-06
WBGene00012201	1.6042	8.97990708427164e-07	1.10874	0.0006547
WBGene00009340	1.39526	9.13607261495546e-07	1.13502	0.000220236
WBGene00021213	1.30218	9.26680458020169e-07	1.07796	1.14681956460011e-06
WBGene00018823	1.61155	9.51401287884832e-07	2.60314	1.32375538153782e-18
WBGene00013518	1.29786	9.51891195676131e-07	1.30448	1.80661413140209e-08
WBGene00002039	1.29677	9.55907429374626e-07	1.26153	1.12775237986601e-08
WBGene00008654	2.72823	9.75445415256683e-07	2.21899	2.41819268064084e-05
WBGene00017912	-1.49091	9.77763536095297e-07	-1.44457	1.41230620407411e-07
WBGene00006985	1.45445	9.8371688360919e-07	1.51221	1.62672606503302e-09
WBGene00012300	-2.13261	9.88672195953976e-07	-1.91154	0.000223203
WBGene00015843	-2.38907	1.04011861503498e-06	-1.9479	0.0035468
WBGene00018706	1.95933	1.11096717282196e-06	1.199	9.18118325054829e-05
WBGene00001159	1.36057	1.11691597478654e-06	1.21831	8.62728032266468e-08
WBGene00016210	1.3025	1.16083591804179e-06	1.48565	2.78711911492067e-11
WBGene00004363	1.27948	1.16168777317751e-06	1.11831	1.72781126141294e-07
WBGene00021870	1.52298	1.19608740531261e-06	1.37417	4.95090417546257e-08
WBGene00019313	-1.47273	1.26603144925658e-06	-1.57956	2.42209310364342e-12
WBGene00014144	-1.50036	1.27022668947161e-06	-1.10083	3.38839012071106e-06
WBGene00003563	2.19841	1.28388095541412e-06	2.06324	3.27298038716372e-07
WBGene00016217	2.40588	1.30142338891128e-06	1.84182	1.86434777586122e-06
WBGene00018133	1.48395	1.30774071580161e-06	1.23247	4.31933625622409e-06
WBGene00002128	1.61573	1.3236625802501e-06	1.53157	5.29253187539469e-09
WBGene00016190	2.9043	1.34988410019191e-06	2.53363	4.43108190020052e-07
WBGene00008199	1.80227	1.40047773091236e-06	1.19183	0.00017792
WBGene00016106	1.26656	1.41942928408372e-06	1.23445	5.95967334192604e-08
WBGene00001059	2.26424	1.42254853013451e-06	1.54644	1.66761873866609e-06
WBGene00022396	1.49979	1.47943421548417e-06	1.39976	1.03958609751046e-08
WBGene00004816	-1.44298	1.5103043155821e-06	-1.24378	2.2356542239238e-05
WBGene00010248	-1.71999	1.52707224178161e-06	-1.23973	5.97635125921502e-05
WBGene00016346	-1.58485	1.55271921281031e-06	-1.36013	3.01934409662326e-08
WBGene00019703	-1.51716	1.55477271846779e-06	-1.31562	0.000542624
WBGene00013962	1.28164	1.55571315620795e-06	1.11334	4.56552872454717e-07
WBGene00004925	1.70696	1.57069077019209e-06	1.30984	1.36645541386436e-05
WBGene00020605	1.77803	1.60113018114497e-06	1.46898	4.58469746122556e-05
WBGene00002054	1.44158	1.61618654836247e-06	1.29405	6.37906126209299e-08
WBGene00008270	1.55381	1.62241764965029e-06	1.19611	1.40167494524611e-05
WBGene00010066	-1.7294	1.65927709065141e-06	-1.15004	5.50613089098632e-05
WBGene00009826	1.81425	1.66069436050419e-06	1.46726	3.55276616803647e-06
WBGene00019204	1.53665	1.67015456930939e-06	1.83991	9.02798046790533e-11
WBGene00138717	-1.54418	1.68620103881571e-06	-1.23812	2.13773697594475e-06
WBGene00010214	1.91163	1.68929374018554e-06	1.73243	2.05179695855832e-06
WBGene00077592	2.45261	1.70769988434385e-06	1.43716	0.000446044
WBGene00011684	2.00587	1.72068186715214e-06	1.78139	8.4182925317364e-07
WBGene00013415	1.39651	1.75962757903042e-06	1.17931	3.14263006752094e-06
WBGene00002053	1.24973	1.76496301595272e-06	1.0408	1.77112560330838e-06
WBGene00004808	-2.03161	1.82088489545427e-06	-2.021	1.41756418389343e-11
WBGene00022283	1.33421	1.84207544197912e-06	1.31548	2.51375905797257e-08
WBGene00022824	1.64645	1.9722152319057e-06	1.44873	3.16230575958853e-06
WBGene00018438	-1.44355	1.98326109005896e-06	-1.13148	1.50539067456417e-07
WBGene00011075	1.51695	2.01050108469456e-06	1.60918	4.37059579958579e-10
WBGene00044737	1.78395	2.01513554403403e-06	2.009	2.5741843386972e-09
WBGene00003892	1.44108	2.01963311309884e-06	1.27496	5.8131682777297e-07
WBGene00016059	1.38433	2.06068323796053e-06	1.10779	3.82653372243987e-06
WBGene00189995	1.30403	2.06371750061555e-06	1.15012	3.38844703898976e-06
WBGene00086562	-1.52836	2.1148641543029e-06	-1.53893	1.73792579689489e-09
WBGene00011078	2.29976	2.1189855735118e-06	2.04678	2.75862221234523e-07
WBGene00006655	1.36061	2.15242903233578e-06	1.42009	6.7690456667397e-09
WBGene00020571	1.51678	2.15770843200502e-06	1.35174	1.54006293840595e-07
WBGene00014021	1.39367	2.16159242821283e-06	1.35096	2.60984301701297e-07
WBGene00003983	-1.50236	2.17005452766257e-06	-1.01262	6.81086309691103e-06
WBGene00008784	-1.511	2.21094608820934e-06	-1.48328	6.33637528202337e-08
WBGene00022296	-1.38175	2.23256036118234e-06	-1.05898	2.49214580930753e-06
WBGene00004998	1.55624	2.25544446591285e-06	1.3112	5.26455509637523e-08
WBGene00017337	-2.27447	2.28597448230297e-06	-1.62649	1.10862634544178e-08
WBGene00018073	1.85485	2.30244152304217e-06	1.62672	6.84411175583729e-09
WBGene00008093	1.3045	2.32553407918165e-06	1.11799	2.08289524733678e-06
WBGene00004316	2.39902	2.36585690460047e-06	2.02708	2.24086755487761e-08
WBGene00007949	1.51874	2.41616092344689e-06	1.5576	3.67392839633135e-08
WBGene00000441	1.56907	2.44091036976049e-06	1.71694	2.5954163331202e-09
WBGene00000679	1.82232	2.46259528716568e-06	2.14158	1.30056595728162e-11
WBGene00018690	-1.38764	2.49072428122775e-06	-1.19119	1.10666722700236e-06
WBGene00009842	2.20502	2.67752459755781e-06	2.57377	9.52693275071856e-09
WBGene00022419	1.3765	2.67949286921471e-06	1.29212	9.70194717894193e-08
WBGene00016415	1.25741	2.71340481283621e-06	1.19706	1.34235557781217e-07
WBGene00001984	1.47152	2.71989618461061e-06	1.04794	0.00106242
WBGene00000403	1.16423	2.72413339042242e-06	1.29794	5.25947116147738e-09
WBGene00015620	1.30122	2.74363020740342e-06	1.09166	1.28517646441455e-06
WBGene00044404	1.70704	2.88405404532498e-06	1.88224	1.18669735026559e-10
WBGene00016005	1.50404	2.88714733366276e-06	1.62827	7.46616064506272e-10
WBGene00000370	1.42297	2.92284254163684e-06	1.94924	1.03258337744518e-14
WBGene00019128	1.68701	2.94389728860584e-06	1.51125	7.00425365376536e-07
WBGene00019536	1.35138	2.96739463995925e-06	1.52272	1.80909286411135e-09
WBGene00007769	-1.81009	3.07106268174738e-06	-1.71208	1.54444066340485e-09
WBGene00017620	-1.63037	3.09464541038176e-06	-1.47229	3.36585058273857e-09
WBGene00020331	1.77066	3.12300597980346e-06	1.74615	5.06822641154553e-09
WBGene00008782	-1.48138	3.21650615755458e-06	-1.3908	4.3168575463623e-06
WBGene00020438	-1.64829	3.22754937822468e-06	-1.38214	2.79461779755418e-06
WBGene00011090	1.68906	3.25492588722634e-06	1.25014	3.5045284173737e-05
WBGene00011182	1.58036	3.28540207262619e-06	1.43331	5.38289284756898e-09
WBGene00004223	1.74454	3.29532868215827e-06	1.72614	3.68931897907379e-07
WBGene00016337	-1.3992	3.37533468154477e-06	-1.63437	5.08232225701885e-12
WBGene00022010	2.07643	3.39619142034554e-06	1.41737	1.99833400148778e-06
WBGene00012904	-1.47949	3.45162314450825e-06	-1.04516	2.88583384156687e-05
WBGene00019765	2.22842	3.45599442453378e-06	2.34651	2.75341917712608e-09
WBGene00007420	1.61536	3.48681494516021e-06	1.60023	8.59278962248101e-06
WBGene00007339	1.86182	3.51516379236448e-06	1.54844	6.39018389511012e-07
WBGene00016705	-1.42303	3.52188149853434e-06	-1.98195	4.25604696680038e-14
WBGene00013699	-1.34555	3.53306467875718e-06	-1.08807	0.000216927
WBGene00012041	-1.35592	3.55966852204403e-06	-1.15438	6.11646642895171e-07
WBGene00013895	1.58942	3.59098254996839e-06	1.53777	7.75148912851499e-09
WBGene00001413	-1.44889	3.61963423229189e-06	-1.62384	6.23373279983164e-11
WBGene00000535	3.0712	3.63424716353495e-06	3.85566	9.63910179647251e-15
WBGene00004347	1.57518	3.66602815963553e-06	1.79488	1.18797216101728e-09
WBGene00004281	1.38417	3.74899994099102e-06	1.19233	2.11536258457902e-06
WBGene00011762	1.57551	3.75277419904749e-06	1.45385	5.83369972737408e-08
WBGene00019370	2.07304	3.82322376835779e-06	1.90187	1.16950377532381e-06
WBGene00000144	-2.08719	3.82644453005522e-06	-2.16036	1.27653517298587e-12
WBGene00011314	1.42307	3.90050610220621e-06	1.264	3.70725360737375e-05
WBGene00004856	1.88349	3.90380091554468e-06	1.98165	5.24389381293114e-10
WBGene00004910	1.50987	3.9395183608686e-06	1.6523	5.79433942374323e-11
WBGene00019034	-1.41726	3.94341653714048e-06	-1.11181	4.30185093004585e-05
WBGene00000368	1.23513	3.94617496996945e-06	1.25342	3.16448188702612e-08
WBGene00002393	1.32225	3.94880282893847e-06	1.00032	8.89548512313656e-05
WBGene00011794	1.32749	3.96744385748755e-06	1.17678	7.96540741182833e-07
WBGene00010104	-1.48033	4.08375505833344e-06	-1.3944	1.00478154887322e-07
WBGene00009537	-1.5904	4.1444399659166e-06	-1.04845	2.30679360434552e-05
WBGene00006637	1.33477	4.20325630370518e-06	1.11255	3.12639658592806e-06
WBGene00016626	1.3811	4.20477437184745e-06	1.80091	3.61823338133241e-12
WBGene00020231	1.99908	4.21935627899073e-06	1.86962	2.14695017640919e-07
WBGene00012554	1.56927	4.27797646650082e-06	1.65824	2.747770102964e-10
WBGene00009862	-1.38023	4.32168319276352e-06	-2.01673	2.15619958352514e-16
WBGene00016108	1.89821	4.34411703504193e-06	1.22058	0.00087503
WBGene00019239	-1.27797	4.3881373206627e-06	-1.21651	4.0960100990472e-08
WBGene00009088	-1.62049	4.42256197092908e-06	-1.50501	9.51850188595185e-08
WBGene00000397	1.36494	4.46864642940346e-06	1.33219	2.16501419484973e-08
WBGene00010642	1.41634	4.48405438318354e-06	1.28527	1.6933474701039e-06
WBGene00017549	-1.93306	4.49612956226099e-06	-2.27785	1.40466759353528e-14
WBGene00013273	1.36823	4.54751362483989e-06	1.24552	2.09761119613305e-06
WBGene00000211	-1.34961	4.58540119932267e-06	-1.32523	9.2639894765489e-09
WBGene00004127	1.62391	4.61568501685408e-06	1.64028	3.44947212845237e-09
WBGene00016533	1.78498	4.61684465176461e-06	1.91036	2.50232201772919e-09
WBGene00020665	-1.42409	4.66486401890719e-06	-1.04755	4.27670508056155e-06
WBGene00008727	2.27215	4.69321847915733e-06	1.82154	9.6323219346394e-07
WBGene00008829	-1.62093	4.73713773508942e-06	-1.22064	3.30881782460165e-05
WBGene00017252	-1.47706	4.7777328327009e-06	-1.0727	2.56225414601156e-06
WBGene00008547	1.22573	4.81344426716312e-06	1.09408	5.62746535697802e-07
WBGene00018174	2.44897	4.82373740796516e-06	1.45254	0.00365086
WBGene00009142	1.62643	4.84187219132815e-06	1.33464	2.16800551310971e-05
WBGene00020484	1.54591	4.91603967473592e-06	1.06035	0.000214083
WBGene00013458	1.2221	4.92409544856972e-06	1.30372	1.75342838694596e-08
WBGene00008375	2.14828	5.06930740318501e-06	1.14308	0.00240262
WBGene00001104	-1.44686	5.1280124531224e-06	-1.17334	5.1318989363779e-07
WBGene00015913	1.56082	5.18288157168997e-06	2.16423	1.99073888157405e-12
WBGene00044197	-1.35213	5.32185838743844e-06	-1.31681	2.71086675196008e-06
WBGene00044387	1.68533	5.32401666589033e-06	1.51089	2.21589966585409e-07
WBGene00020490	1.36864	5.32592658424684e-06	1.49221	1.12256982956768e-09
WBGene00021966	-1.70222	5.35781583611195e-06	-1.64561	2.11758045425803e-09
WBGene00012811	1.72501	5.37005623520964e-06	1.94595	6.598848421382e-09
WBGene00004221	1.415	5.41894480469204e-06	1.60236	3.22197111369161e-09
WBGene00011723	1.79762	5.43869529092047e-06	1.80734	1.75460518739157e-09
WBGene00000518	1.35851	5.49507238293511e-06	1.4261	5.8000567729374e-08
WBGene00007368	1.47343	5.61222933895788e-06	1.55883	1.01802080894953e-09
WBGene00013794	-1.51558	5.83341466722024e-06	-1.04439	3.16443751038675e-05
WBGene00001690	2.4975	5.85602991500916e-06	1.25782	4.02336959476018e-05
WBGene00044227	2.371	5.95211322885092e-06	1.55151	0.00020138
WBGene00010974	1.33008	5.97196945030066e-06	1.37632	3.5953148149773e-08
WBGene00020196	1.57471	5.99824523802598e-06	1.54158	1.57203616220937e-08
WBGene00009546	-1.4229	6.03474019575389e-06	-1.28275	3.28430139123354e-06
WBGene00013319	-1.77229	6.04892970378999e-06	-1.40921	0.000445807
WBGene00010099	-1.71126	6.05799195424741e-06	-1.61488	7.22997072614816e-09
WBGene00011432	-1.30695	6.06500595812572e-06	-1.0724	2.14483928028446e-06
WBGene00019870	1.98518	6.10539230812874e-06	1.91314	3.61197986496494e-07
WBGene00003143	1.19916	6.13905988934502e-06	1.2059	1.38907495513567e-07
WBGene00000631	3.05339	6.13939214086915e-06	3.16873	6.51077186642e-11
WBGene00000082	1.34649	6.1707167995267e-06	1.81876	6.49714898687895e-13
WBGene00050875	2.40342	6.30211285662748e-06	1.70516	0.000280157
WBGene00006476	1.14188	6.3659185326782e-06	1.18627	1.09211138515345e-07
WBGene00016506	1.65627	6.41560821675557e-06	1.54709	8.8087156535536e-06
WBGene00011393	1.21731	6.5599563403295e-06	1.17529	7.37973064646795e-08
WBGene00007206	1.76431	6.67652138877633e-06	1.75299	1.58390383658408e-08
WBGene00002024	1.91154	6.75245893596655e-06	1.65616	2.09258322232624e-07
WBGene00020367	1.24318	6.96479652529254e-06	1.29965	1.31174550817777e-07
WBGene00017014	1.53477	7.10162953750545e-06	1.4619	1.75807367052401e-07
WBGene00004854	1.19884	7.16384860017199e-06	1.27598	1.95222731888649e-08
WBGene00022696	1.33968	7.21627165346175e-06	1.61935	7.31994341092216e-11
WBGene00016266	1.80899	7.22194478033035e-06	1.77105	3.4022765326497e-06
WBGene00008194	2.18853	7.28882588017666e-06	1.83847	6.58814506259746e-09
WBGene00013086	-1.53244	7.30689012053446e-06	-1.07571	0.00130768
WBGene00019522	-1.24223	7.38428955645505e-06	-1.85921	4.06016557832237e-13
WBGene00010365	-1.64802	7.42894183013462e-06	-1.09518	5.63707558385385e-06
WBGene00019417	-1.37872	7.56869014623825e-06	-1.18123	2.11171354086906e-06
WBGene00012254	1.65007	7.76148272935044e-06	1.58751	9.99683590665706e-08
WBGene00018668	-1.40107	7.77947413047151e-06	-1.12165	9.32557009197994e-06
WBGene00007342	-1.37132	7.79434525417589e-06	-1.13311	5.39496131382694e-06
WBGene00017365	-1.7319	7.80563923016904e-06	-1.30973	0.000223175
WBGene00010742	1.1998	7.88032513889382e-06	1.27264	9.2211063111615e-09
WBGene00009932	1.58698	7.9759817017774e-06	1.62516	2.84533904855986e-09
WBGene00006875	1.17345	7.98302516656371e-06	1.05508	2.29310202671727e-06
WBGene00021876	1.3867	8.02335655393675e-06	1.79948	3.73526582113998e-11
WBGene00020451	-1.98379	8.03453890978749e-06	-1.58952	1.02054640675882e-07
WBGene00018369	1.41668	8.06427860141973e-06	1.50215	9.13316776642304e-09
WBGene00006845	1.45129	8.14731600954202e-06	1.39194	2.09022083380625e-07
WBGene00011959	-1.42135	8.24196277395391e-06	-1.15429	6.96413482629039e-07
WBGene00006783	1.64698	8.25198332060286e-06	1.52935	2.27807565634716e-07
WBGene00043981	1.58599	8.25867027252497e-06	1.60462	2.61778098348026e-08
WBGene00044074	2.18577	8.26441754375622e-06	2.14391	2.59361555670328e-06
WBGene00010755	1.11488	8.40300658064316e-06	1.04177	1.3031504568173e-06
WBGene00018247	-1.64156	8.4263628540405e-06	-1.3988	4.41545878172052e-06
WBGene00021458	-1.50214	8.74496542496975e-06	-1.16536	2.69139573427423e-06
WBGene00018444	-1.36218	8.95892293311174e-06	-1.04997	3.61148851115368e-05
WBGene00018283	1.60256	8.98942659554648e-06	1.60905	1.95547154532934e-07
WBGene00004246	-1.53271	9.16426888005977e-06	-1.33198	0.000160812
WBGene00010899	1.20114	9.22261585706329e-06	1.36696	1.10279845748817e-09
WBGene00016307	-1.24036	9.22758870435281e-06	-1.12975	5.58263197188293e-07
WBGene00019448	1.5548	9.359220690809e-06	1.81148	3.34364338781215e-10
WBGene00017721	1.98208	9.41525503031725e-06	1.22688	2.88517116767097e-05
WBGene00007182	-1.33397	9.6301922980421e-06	-1.26232	3.52332386544662e-08
WBGene00017327	1.42162	9.64418078410813e-06	1.40699	2.31344314326462e-08
WBGene00018274	1.24325	9.89736878181112e-06	1.13151	1.26933621241509e-05
WBGene00016309	-1.30394	1.00880514790446e-05	-1.22147	2.43894348817162e-08
WBGene00004220	1.37205	1.02751228311215e-05	1.19495	2.90860314283208e-06
WBGene00009811	1.24185	1.02988336879289e-05	1.06269	0.000536571
WBGene00011427	1.60149	1.03203179202847e-05	1.32731	1.60766766739919e-05
WBGene00001171	1.50563	1.03305036803291e-05	1.41972	1.17121123834272e-07
WBGene00009850	1.40745	1.03350089367927e-05	1.04015	1.91232412332223e-05
WBGene00004830	1.28765	1.03968983739085e-05	1.18363	7.80592450736638e-07
WBGene00003860	1.92144	1.04083825783825e-05	1.32423	6.32910721196671e-05
WBGene00012716	-1.39204	1.04259546099895e-05	-1.19547	1.9244364416745e-07
WBGene00014261	1.792	1.05056983120912e-05	1.8227	3.48028492607211e-09
WBGene00013433	-1.59484	1.05489513267751e-05	-1.42866	7.67003614357879e-08
WBGene00012066	-1.36328	1.05754008826885e-05	-1.21431	9.04779565430056e-07
WBGene00000768	1.34657	1.05968237944795e-05	1.28098	1.58087320189499e-07
WBGene00010904	1.62284	1.07446245406354e-05	1.44304	6.44822754520659e-06
WBGene00010019	2.09485	1.09500811116739e-05	2.10469	5.64995139440252e-08
WBGene00000069	1.89969	1.09743917057794e-05	1.97863	4.62641297288563e-09
WBGene00195190	-1.49172	1.12488729987457e-05	-1.1018	0.00105865
WBGene00015002	1.89314	1.13418752277934e-05	3.08179	2.38244629481765e-19
WBGene00007170	1.18509	1.15095426944509e-05	1.0843	6.92058719089272e-07
WBGene00007938	1.61665	1.15274000319393e-05	1.42828	1.0228427935129e-06
WBGene00008731	1.32538	1.15315604309616e-05	1.15841	4.3023479080451e-07
WBGene00012560	-1.73497	1.16580292358863e-05	-1.58389	1.85201686910095e-06
WBGene00011028	1.20337	1.16796021167492e-05	1.13485	7.04142021130595e-06
WBGene00000037	1.16872	1.16949630497509e-05	1.32012	4.9810690383251e-09
WBGene00017904	1.27502	1.17237409851578e-05	1.0861	1.43552250252066e-06
WBGene00020849	2.0628	1.17331246168278e-05	1.03288	0.00856582
WBGene00017653	1.51639	1.17756868341054e-05	1.80247	1.73055184574647e-10
WBGene00021723	-1.51782	1.18248985484734e-05	-1.18042	6.16322379196682e-06
WBGene00022319	-1.63396	1.18648117279291e-05	-2.41339	3.9426707965331e-18
WBGene00002011	1.53785	1.19030933664978e-05	1.61546	2.76550250176014e-09
WBGene00015129	-1.79295	1.20211121258973e-05	-1.30576	0.0119885
WBGene00018272	1.81071	1.2161707737029e-05	1.08705	0.00226916
WBGene00009410	-1.32127	1.24830036415194e-05	-2.2925	1.31948493249442e-17
WBGene00004992	1.26988	1.25846536209302e-05	1.23197	3.55558433009928e-07
WBGene00017755	-1.27205	1.26084440981638e-05	-1.40222	5.88510931819431e-10
WBGene00019415	-1.42534	1.2748586629133e-05	-1.08741	0.00019749
WBGene00008285	1.6986	1.28153042403364e-05	1.56441	1.32144252038711e-06
WBGene00017251	-1.35602	1.30458048079338e-05	-1.0898	7.65852247334083e-05
WBGene00004814	-1.26956	1.32428972483384e-05	-1.07269	0.000142054
WBGene00002174	1.17331	1.33107850256633e-05	1.02687	3.58608076752553e-06
WBGene00007480	1.707	1.33398787107678e-05	1.81847	6.21393401404015e-07
WBGene00006067	1.32419	1.34220414119962e-05	1.3911	5.87570995378402e-07
WBGene00009885	1.58866	1.35076863386289e-05	1.03841	9.95589023485061e-05
WBGene00010539	1.10913	1.36569005187807e-05	1.3129	7.34952891014493e-09
WBGene00005643	-1.2118	1.37017912781653e-05	-1.47778	5.58725117105025e-10
WBGene00015566	1.36839	1.37424210562219e-05	1.0163	0.000929907
WBGene00012134	1.43379	1.38443654969849e-05	1.13959	7.25556339626398e-06
WBGene00016633	1.34227	1.39210621616984e-05	1.21204	5.48823115229672e-06
WBGene00019922	-1.31007	1.39379000742829e-05	-1.06276	1.82784144605785e-05
WBGene00001110	-1.3653	1.39636088072267e-05	-1.02033	1.09628254395987e-05
WBGene00017262	3.04074	1.4135794133864e-05	2.5724	0.000150287
WBGene00020478	1.31148	1.41807097313426e-05	1.56007	2.48211509430341e-10
WBGene00022797	1.84267	1.42307175489642e-05	2.16604	4.18366670924658e-08
WBGene00011805	-1.45561	1.4514205434393e-05	-1.38999	1.55776843591722e-08
WBGene00009796	1.54875	1.45913290231995e-05	1.55869	5.50937057031793e-08
WBGene00009617	1.22386	1.47030583090225e-05	1.34418	4.55510331060022e-08
WBGene00017911	-1.25211	1.47288719960702e-05	-1.16473	4.52060213225715e-07
WBGene00000438	1.41068	1.48655403805433e-05	1.33273	8.30961954068794e-07
WBGene00000054	1.52473	1.49935612671006e-05	1.34347	6.031979760112e-06
WBGene00001966	-1.79381	1.50163842818552e-05	-1.70454	1.06530243031565e-08
WBGene00020100	1.44743	1.50611154137106e-05	1.35788	9.16018275858697e-07
WBGene00021542	-1.3102	1.53082640086296e-05	-1.33198	9.96522874261948e-08
WBGene00015607	-1.21929	1.54771106810417e-05	-1.06228	1.28339700132194e-06
WBGene00000747	1.55864	1.57875005078008e-05	1.46838	1.88577328688716e-05
WBGene00022664	1.84669	1.58973681386948e-05	1.88819	3.45266867885935e-08
WBGene00021180	-1.36507	1.594091659409e-05	-1.37866	1.29368615293248e-08
WBGene00008932	1.26525	1.5958791118519e-05	1.15896	1.22386620820556e-06
WBGene00045409	1.48352	1.62203123002306e-05	1.6366	3.17373893399397e-09
WBGene00003980	1.49672	1.63134047210179e-05	1.19066	5.85038194451515e-06
WBGene00044452	2.26263	1.63725448691166e-05	1.13873	0.0174278
WBGene00006468	1.36342	1.65286789942078e-05	1.28516	1.18815769856715e-07
WBGene00013652	-1.23654	1.66607715931238e-05	-1.02226	8.86201499829602e-06
WBGene00015320	-2.4466	1.72119132767834e-05	-2.08852	9.25132776151722e-07
WBGene00015910	2.64542	1.72525177181201e-05	1.43625	0.000203137
WBGene00017576	1.17001	1.74136514446192e-05	1.17661	2.02406391266561e-07
WBGene00019700	-1.23707	1.74351327070647e-05	-1.3807	1.36606610169996e-08
WBGene00008207	-1.79548	1.75246889036309e-05	-1.54704	4.36538119520039e-06
WBGene00020168	-1.43439	1.75825903804103e-05	-1.07687	3.32140128054868e-05
WBGene00013254	-1.69847	1.76447483469005e-05	-1.23115	0.000594042
WBGene00004821	-1.61632	1.76582168806409e-05	-1.46649	2.89404285971228e-09
WBGene00000224	1.14371	1.77526458226568e-05	1.08334	2.46843315621896e-06
WBGene00017254	-1.27499	1.78749866522276e-05	-1.25461	4.93787850482845e-06
WBGene00009819	1.57317	1.86737722312893e-05	1.31852	1.13536555217797e-05
WBGene00016722	1.44562	1.86745042664095e-05	1.35373	5.84683016678427e-08
WBGene00008263	1.25543	1.90058367361579e-05	1.23145	7.67429004520905e-05
WBGene00016165	1.28925	1.90497864756531e-05	1.34449	6.04380106982307e-09
WBGene00020788	1.65293	1.92345226387577e-05	1.0268	4.40821648265217e-05
WBGene00077663	-1.40664	1.94269836321075e-05	-1.06026	0.000715673
WBGene00011809	-1.37024	1.94365742315686e-05	-1.35593	3.84607329713058e-08
WBGene00006865	2.42866	1.96822151829028e-05	1.75256	0.000244027
WBGene00016586	-1.27901	2.01446370075963e-05	-1.05176	2.26683424690224e-06
WBGene00002224	1.64325	2.02031252429667e-05	1.55124	1.74824590100916e-07
WBGene00010098	-1.42402	2.02514374153179e-05	-1.57372	2.30602303126811e-05
WBGene00018446	-1.27475	2.02961590372666e-05	-1.00554	0.00197434
WBGene00000553	1.60355	2.04335457147416e-05	1.65296	2.02309540785788e-07
WBGene00019035	-1.49703	2.08595136425022e-05	-1.27057	1.31573488019064e-07
WBGene00016107	2.03172	2.11884311098326e-05	2.10011	5.9888281126931e-08
WBGene00010138	2.0873	2.1415958687153e-05	2.19564	3.42959402708082e-08
WBGene00001366	1.11154	2.15989188002566e-05	1.02844	2.69505340682107e-06
WBGene00001129	1.35993	2.16377114268397e-05	1.25812	2.75119683222207e-06
WBGene00023355	-1.83777	2.16629455983355e-05	-1.88087	3.3142866902635e-08
WBGene00016354	1.20252	2.17086286457487e-05	1.28038	1.78838840706241e-08
WBGene00001699	2.45892	2.19922653052689e-05	1.83456	3.23020483530777e-05
WBGene00017402	-1.91079	2.27179490586033e-05	-1.71515	5.86044673052746e-05
WBGene00003400	1.08353	2.27568896177471e-05	1.09355	9.29076406816817e-07
WBGene00013477	1.13698	2.29261296773905e-05	1.05663	5.4924373901961e-05
WBGene00044692	-1.28569	2.29476417278543e-05	-1.13645	7.77431552388029e-07
WBGene00007396	1.50182	2.37485162087548e-05	1.29412	2.21880448890047e-06
WBGene00044253	-1.67275	2.3767286164328e-05	-1.47552	2.04810312064499e-06
WBGene00003578	1.19378	2.38118656796661e-05	1.13958	9.71358295793438e-07
WBGene00005153	1.43133	2.38122990346256e-05	1.42415	2.08102105731239e-07
WBGene00010345	1.47371	2.3822159039934e-05	1.50467	1.72265233570276e-08
WBGene00004790	1.21751	2.39015582605999e-05	1.07413	9.61947963515412e-05
WBGene00019458	-1.57464	2.39652246382803e-05	-1.3947	8.98775943523202e-09
WBGene00012592	1.54057	2.40130747004762e-05	2.66688	3.29770785046578e-16
WBGene00013746	1.83569	2.40597101943213e-05	1.68686	5.05039116770018e-08
WBGene00009229	1.84342	2.40932880895811e-05	1.44121	1.27343579950767e-05
WBGene00000951	2.16791	2.43174189442598e-05	2.08647	3.48701757168389e-07
WBGene00009349	1.9006	2.4327026564875e-05	1.0978	0.00552431
WBGene00008296	1.96763	2.4336693517026e-05	1.39022	3.59008429176691e-05
WBGene00018340	1.42747	2.43388364244432e-05	1.5731	8.71018177444908e-09
WBGene00013835	1.54284	2.46034725365963e-05	1.51312	1.68679065518118e-07
WBGene00007447	-1.08006	2.4701732266362e-05	-1.14585	2.57839565311411e-07
WBGene00008066	-1.3562	2.50229145342405e-05	-1.41401	1.65010748459833e-06
WBGene00014171	1.37834	2.51982561675716e-05	1.97804	6.33055651572673e-12
WBGene00021299	-1.42573	2.52174092135014e-05	-2.11336	5.67656709189459e-17
WBGene00077457	-2.39421	2.53328566288241e-05	-1.8266	2.95597538942116e-07
WBGene00007981	1.42253	2.54137654430954e-05	1.61576	8.47843272743922e-09
WBGene00020158	1.21279	2.54787065743257e-05	1.09532	1.19713570459532e-05
WBGene00077664	-1.25467	2.57494799682751e-05	-1.35455	2.77283990394307e-08
WBGene00000242	1.34936	2.60874275118438e-05	1.17251	1.24108893626927e-05
WBGene00013666	1.77778	2.62142485501068e-05	1.89773	3.67489993029728e-08
WBGene00008089	2.11595	2.6321899267867e-05	2.20404	4.30989383640001e-10
WBGene00022488	-1.41232	2.67006996836884e-05	-1.23474	0.000116241
WBGene00016585	1.77546	2.67051775030347e-05	1.39309	8.36903921911646e-06
WBGene00016289	1.45716	2.70888467344394e-05	1.43826	4.65981642349007e-08
WBGene00022767	1.64239	2.70894266054155e-05	1.76581	1.93146918872287e-08
WBGene00017779	1.84072	2.72660507739091e-05	1.65306	1.3131126328752e-05
WBGene00013875	-1.33332	2.74425914071663e-05	-1.20646	1.92407885419027e-07
WBGene00003886	1.29423	2.74851223962545e-05	1.20919	1.96412467672992e-06
WBGene00007146	1.31544	2.76313256245297e-05	1.2303	1.7702607491184e-06
WBGene00044058	1.93444	2.7636170586928e-05	1.20345	0.000107789
WBGene00014746	-1.65411	2.77103470670471e-05	-1.4005	1.96620076022804e-06
WBGene00011591	-1.93429	2.81541932771303e-05	-1.22363	0.000385378
WBGene00017961	1.51282	2.8294024164318e-05	1.82299	2.15544923627623e-08
WBGene00006822	1.55011	2.83385098530586e-05	1.70054	7.49008097553616e-08
WBGene00000232	1.44217	2.84195955998587e-05	1.59109	3.45117017089208e-09
WBGene00020360	1.16489	2.87025163719882e-05	1.50459	7.72760181467555e-11
WBGene00021877	-1.50717	2.87713539067917e-05	-1.23444	2.15993656291699e-06
WBGene00008254	2.40333	2.90127802870762e-05	1.51595	5.06283732421393e-05
WBGene00013759	-1.51255	2.91650912028664e-05	-1.84036	9.84913875092162e-12
WBGene00003768	1.94669	2.91892193923106e-05	1.43765	1.13104561268232e-05
WBGene00006372	1.23574	2.92777939857705e-05	1.16524	1.45930490923136e-05
WBGene00006712	1.42684	2.93776987156662e-05	1.08621	0.000111155
WBGene00010200	2.2371	2.9432566645005e-05	2.09115	1.83429199538863e-06
WBGene00004999	2.46361	2.98108901386045e-05	2.3487	1.39064076829651e-08
WBGene00011423	1.23275	2.98412950384843e-05	2.39944	1.2809241193696e-17
WBGene00044132	1.87596	3.02981106059685e-05	1.29137	7.70320948229227e-05
WBGene00010646	1.91341	3.05002703570609e-05	1.08454	0.000785778
WBGene00004155	1.37192	3.07582630881035e-05	1.328	2.56789675816861e-07
WBGene00045382	-2.05946	3.09452213920146e-05	-1.87424	2.3135076774454e-06
WBGene00015914	-1.43242	3.13637204855544e-05	-1.87831	9.68372303592726e-10
WBGene00017900	1.64549	3.15917969183584e-05	1.55432	5.69796723817093e-08
WBGene00013410	-1.27694	3.17654185129571e-05	-1.10045	1.43114099211251e-06
WBGene00003567	1.25973	3.23281954238729e-05	1.22264	5.44096974147058e-07
WBGene00010568	-1.33237	3.24960922848415e-05	-1.18307	0.000459199
WBGene00014789	-1.39216	3.29764099193975e-05	-1.14203	3.5546621618307e-05
WBGene00010219	-1.31892	3.32655219023181e-05	-1.59243	1.18459355122537e-10
WBGene00015859	1.42691	3.36642104864885e-05	1.54189	1.74699696825344e-08
WBGene00011877	1.81094	3.37787270784962e-05	1.4801	0.000164992
WBGene00008241	-1.60575	3.39321645684287e-05	-1.36343	3.73313052798202e-06
WBGene00021416	1.22132	3.43785934215077e-05	1.33985	1.13904697880783e-07
WBGene00012063	-1.28158	3.47383514938487e-05	-1.07247	0.000430053
WBGene00015830	-1.45725	3.47811972128402e-05	-1.40831	7.55391509945389e-06
WBGene00007629	1.78262	3.49074017798626e-05	1.40338	0.000171505
WBGene00020863	1.87263	3.49254684666207e-05	1.44614	0.00157154
WBGene00044758	-2.1509	3.49865027337036e-05	-2.23786	1.43978677651983e-08
WBGene00014163	-1.52781	3.51321598118799e-05	-1.78993	1.76565602442353e-12
WBGene00015803	1.76787	3.57355371302448e-05	1.49919	3.02725211084358e-07
WBGene00010503	1.27119	3.57781597163716e-05	1.15587	7.47709236378703e-06
WBGene00009270	-1.28203	3.62562315603937e-05	-1.20401	6.3526679600374e-06
WBGene00195077	-1.44399	3.65589405778587e-05	-1.17807	0.000121486
WBGene00003165	1.65091	3.6696558940714e-05	1.83632	6.6343543602309e-10
WBGene00009995	2.75694	3.67765306756209e-05	3.01691	2.01720666692382e-10
WBGene00006436	1.09431	3.73717889570633e-05	1.03208	4.35912279316721e-07
WBGene00003515	1.01108	3.74612416257508e-05	1.01059	2.40810000559782e-06
WBGene00001674	1.29049	3.74746873425958e-05	1.32075	3.8767136265031e-07
WBGene00007951	1.64854	3.75896918380167e-05	1.36352	1.70330613150571e-05
WBGene00005936	2.23248	3.77555395023611e-05	2.44069	4.25963893070133e-08
WBGene00194956	-1.91525	3.79453341606809e-05	-1.439	3.67829207782104e-05
WBGene00021343	1.38673	3.79945352149129e-05	1.60838	4.23206470094816e-09
WBGene00014059	-1.24583	3.81208156006183e-05	-1.11225	1.89643396804847e-06
WBGene00022503	1.30021	3.82100874247782e-05	1.17039	6.88343675685018e-06
WBGene00012446	1.20536	3.9212931330345e-05	1.01752	8.07504126939848e-05
WBGene00013408	-1.38951	3.92468518270517e-05	-1.48929	2.01496106050292e-07
WBGene00009271	1.73418	4.01342415668227e-05	2.01909	3.19581509099033e-07
WBGene00017129	1.68889	4.02833801494477e-05	1.71375	3.1817120654032e-08
WBGene00010540	1.12117	4.03336712605649e-05	1.25369	3.52641250816447e-08
WBGene00017632	-2.1828	4.03525872365551e-05	-2.22055	1.47174242275825e-08
WBGene00007799	1.70006	4.04935150391373e-05	1.71747	9.82209679504117e-09
WBGene00000485	1.28321	4.05185013440476e-05	1.58112	5.54273681256843e-11
WBGene00012655	-1.93093	4.06166915680137e-05	-1.60321	2.22964674563051e-07
WBGene00012276	-1.69386	4.08638661913641e-05	-1.7798	7.94649794544026e-11
WBGene00013698	-1.22738	4.09084450082381e-05	-1.1109	4.00402983059973e-06
WBGene00010047	1.10902	4.10830697605468e-05	1.30032	1.73472652952917e-08
WBGene00018219	1.35279	4.12120583314335e-05	1.03546	7.77027845650767e-05
WBGene00018293	1.90078	4.14160071143924e-05	1.69185	5.74453140780654e-07
WBGene00022847	1.63167	4.16820353973329e-05	2.38937	4.95702375760921e-14
WBGene00014064	-1.8288	4.18256544150034e-05	-1.50974	0.000174363
WBGene00010944	1.96623	4.19798163601025e-05	1.83193	1.89534883556779e-08
WBGene00004823	-1.73378	4.25325623296105e-05	-1.61292	4.40821144495767e-09
WBGene00000759	2.1074	4.28915191591714e-05	2.55633	1.96904232193378e-09
WBGene00010039	1.09335	4.35065717166769e-05	1.05633	4.06716727917893e-06
WBGene00001053	1.82069	4.3731989358113e-05	2.19094	1.57979784159163e-10
WBGene00002976	1.4346	4.37334093037071e-05	1.40965	3.46740901204708e-07
WBGene00012481	-1.38744	4.38078670366907e-05	-1.46443	8.36584924613659e-06
WBGene00013637	2.15664	4.38687097201909e-05	2.65779	6.94562586270399e-10
WBGene00014516	-1.51664	4.38746697803929e-05	-1.24795	2.12811984176434e-05
WBGene00012654	-1.30652	4.41027817287933e-05	-1.05178	3.46600180230248e-05
WBGene00012127	1.60481	4.41665314377821e-05	1.37999	3.12223629312444e-05
WBGene00014074	1.34511	4.43790234153823e-05	1.11203	5.4919500532873e-06
WBGene00016332	1.09411	4.45768625055579e-05	1.61638	3.62793504642195e-11
WBGene00013137	-1.29636	4.47599798474063e-05	-1.06619	7.30876279831543e-06
WBGene00007850	-1.31681	4.48422430316982e-05	-1.71675	6.04681836394009e-12
WBGene00008239	1.35579	4.49600884340089e-05	1.08028	8.97909189753236e-05
WBGene00022277	-1.32984	4.55969924731549e-05	-1.32024	4.82318230880132e-08
WBGene00003097	2.21013	4.58024792875821e-05	2.55326	6.59040023460236e-09
WBGene00010134	1.21364	4.60860954265039e-05	1.42546	1.45942019120878e-09
WBGene00017976	1.27362	4.61097865272272e-05	1.28291	1.72347046786392e-06
WBGene00012199	1.64378	4.63703009237416e-05	1.47202	4.77034520012728e-07
WBGene00008080	-1.32968	4.6453239527948e-05	-1.10505	0.000480128
WBGene00020175	-1.36054	4.66375249960028e-05	-1.65462	5.12263705350362e-09
WBGene00020883	-1.64244	4.73761943467362e-05	-1.12164	0.000209016
WBGene00077441	-1.40796	4.75673601747571e-05	-1.61667	6.09725721939388e-06
WBGene00017713	-1.31361	4.78373781339765e-05	-1.81977	5.72262012423218e-14
WBGene00010105	-1.5132	4.8069362253725e-05	-1.39941	3.97528441055983e-08
WBGene00021541	-1.29413	4.85817970685749e-05	-1.27343	1.78373292074984e-07
WBGene00009311	2.12933	4.88994429751363e-05	1.30921	0.00105759
WBGene00018510	1.15853	4.94497817924762e-05	1.18609	0.000101053
WBGene00019825	-1.60726	4.94967458462656e-05	-1.49426	4.76689637635514e-08
WBGene00020337	-2.01547	4.99710494187733e-05	-1.37677	0.016212
WBGene00014946	-1.30633	4.99842826287929e-05	-1.10841	2.59065587679035e-05
WBGene00011600	-1.39558	4.9988715299064e-05	-1.24708	1.07400777818492e-06
WBGene00007863	-1.20008	5.01316293879042e-05	-1.37991	8.0801403542446e-08
WBGene00010587	1.2612	5.03790000072937e-05	1.48399	7.98256132839355e-09
WBGene00015587	-1.28926	5.03808311436388e-05	-1.0795	8.82207551094302e-05
WBGene00018679	-1.31131	5.04761148079065e-05	-1.13902	3.41557392534639e-06
WBGene00044260	1.68642	5.0597396807248e-05	1.50796	1.64856379673549e-06
WBGene00017390	1.67018	5.1307697476014e-05	1.7231	2.37628470832645e-05
WBGene00021322	1.76196	5.13769606987958e-05	1.8832	5.67766792073234e-09
WBGene00011326	1.29402	5.15152249162648e-05	1.47284	4.90319752300119e-09
WBGene00020362	-1.20403	5.19066872973299e-05	-1.52562	4.01244334024715e-10
WBGene00019343	-1.40755	5.33073261943658e-05	-1.02223	0.000659587
WBGene00016294	-1.18681	5.34592617798205e-05	-1.14175	2.33456425056873e-07
WBGene00000544	-1.52537	5.3779504723112e-05	-1.1566	0.000469864
WBGene00010796	1.85373	5.38165201769288e-05	1.81598	1.68922107890031e-08
WBGene00015300	2.34879	5.39649311853044e-05	2.08052	2.77766761007501e-08
WBGene00008401	1.08207	5.42995259608424e-05	1.18961	2.57932694767501e-07
WBGene00016023	-1.35802	5.43318669925909e-05	-1.48874	9.79789901896256e-09
WBGene00004813	-1.30444	5.44390068995561e-05	-1.19668	5.28376741211992e-07
WBGene00007916	2.09209	5.46350135368708e-05	2.08795	1.00715762360364e-09
WBGene00050943	1.86003	5.49441750866011e-05	1.47349	0.00103471
WBGene00009476	1.7083	5.55066995030181e-05	1.69924	3.15670633189197e-06
WBGene00023415	1.78655	5.59324486601311e-05	1.6817	3.85923614740947e-06
WBGene00020294	2.33673	5.60455791235929e-05	2.21972	7.14788774781277e-09
WBGene00008802	-1.2503	5.61792070335513e-05	-1.28018	6.19626468391854e-08
WBGene00018109	-1.50347	5.64778298170782e-05	-1.66877	1.18162096508997e-05
WBGene00013278	-1.37553	5.69235893106147e-05	-1.03043	0.000866365
WBGene00001964	-1.90556	5.70161071561003e-05	-1.64561	1.11850080317919e-06
WBGene00007959	1.87351	5.78667878565758e-05	1.39014	1.8426499808611e-06
WBGene00021931	2.97445	5.81418821637674e-05	1.9921	0.000209529
WBGene00008611	-1.41126	5.86561905105895e-05	-1.23459	2.35885797174811e-06
WBGene00018245	-1.36649	5.89445758838942e-05	-1.06936	0.000107245
WBGene00011229	-1.31148	5.95926601597236e-05	-1.33329	5.06049220797971e-05
WBGene00009415	-1.28565	6.04097871490826e-05	-1.49612	2.98382439670184e-09
WBGene00007887	-1.09376	6.13866707897295e-05	-1.00914	1.00011099493001e-05
WBGene00010716	2.16934	6.16288410377353e-05	2.31926	7.70593431246841e-08
WBGene00003106	1.30996	6.18529213754387e-05	1.14623	2.54106793222852e-05
WBGene00015523	1.04709	6.19365704538845e-05	1.11669	7.41613586497845e-07
WBGene00000853	2.23801	6.21744983804236e-05	2.11119	7.57185468090062e-08
WBGene00010509	1.95987	6.22285615998888e-05	1.91171	2.52172943408037e-06
WBGene00016628	2.01419	6.25253152393256e-05	1.66664	9.22616275820801e-05
WBGene00003917	-1.38048	6.27071538960298e-05	-1.17504	2.56123364893578e-06
WBGene00013445	-1.32394	6.28638663839403e-05	-1.15615	1.66919026325103e-06
WBGene00016619	1.30023	6.29233246098981e-05	1.06851	4.18491249835879e-05
WBGene00019815	-1.34136	6.30082770651653e-05	-1.20487	2.03883307916091e-07
WBGene00006812	1.20907	6.30851806550043e-05	1.07955	4.02051837469922e-06
WBGene00002274	2.26458	6.31568393746427e-05	2.38702	4.61118653187363e-07
WBGene00022304	-1.49333	6.36317335846691e-05	-1.51335	7.72498873624834e-06
WBGene00000866	-1.52026	6.38274376332379e-05	-1.71842	1.12586074402701e-10
WBGene00045481	1.67233	6.38431853919259e-05	1.66273	1.30230636149013e-06
WBGene00000527	1.12119	6.42921236915505e-05	1.2048	1.9221546753867e-07
WBGene00000286	2.10502	6.43400501382303e-05	1.85502	2.80433174649021e-07
WBGene00016625	1.11764	6.44236930548201e-05	1.13505	9.86979900782293e-07
WBGene00004370	1.20408	6.48360187216646e-05	1.04272	1.78446494995918e-05
WBGene00019520	1.41811	6.49708327171031e-05	1.36037	2.11492110694307e-07
WBGene00020369	1.07042	6.50075519092006e-05	1.06772	1.95110806366609e-06
WBGene00018060	1.98039	6.53256138055587e-05	1.22253	0.000388703
WBGene00000266	1.13123	6.5509943890428e-05	1.13525	2.07292994635405e-06
WBGene00019497	1.52967	6.55410715846691e-05	1.30149	2.18489122150224e-05
WBGene00194710	1.37343	6.58542152125271e-05	1.48377	1.0100236470322e-07
WBGene00044291	1.71926	6.60953863383259e-05	1.58136	3.51812634245938e-06
WBGene00011104	1.85392	6.61654276009367e-05	1.69315	1.18468254222949e-07
WBGene00001121	1.22231	6.62733067405186e-05	1.00741	3.20556069723856e-05
WBGene00011999	2.01317	6.64093322685105e-05	1.19548	0.000287732
WBGene00008521	1.37241	6.64833960351848e-05	1.2842	3.40058616767322e-06
WBGene00013881	-1.30056	6.66627589116745e-05	-1.1666	5.21250709264274e-06
WBGene00008830	-1.2643	6.69455377460789e-05	-1.06947	1.306009616992e-05
WBGene00189954	-1.35334	6.80601600585129e-05	-1.04223	0.000498515
WBGene00022518	1.29399	6.85337270486207e-05	1.57785	1.71685422919348e-09
WBGene00009008	1.16866	6.91561428861059e-05	1.36224	2.34134849220099e-08
WBGene00016695	-1.71634	7.01395521763031e-05	-1.4384	0.0025355
WBGene00001372	-1.39381	7.0424211588325e-05	-1.28608	7.58463417432676e-08
WBGene00002012	1.63925	7.06709570500436e-05	1.92312	2.31078394554124e-08
WBGene00001968	-1.87609	7.08117353677795e-05	-2.09506	0.000291828
WBGene00004234	2.07842	7.21108784697177e-05	1.94569	2.64286372373978e-08
WBGene00017692	1.21793	7.21716693402883e-05	1.48892	3.22672938071012e-09
WBGene00014858	-1.40315	7.22215467774554e-05	-2.00677	1.59541123043935e-10
WBGene00003166	1.9587	7.2272543195186e-05	1.8658	2.44555095938152e-08
WBGene00006591	1.36629	7.227543497398e-05	1.92628	4.709168505007e-10
WBGene00021730	-1.75384	7.24456607813468e-05	-1.66284	1.97584127270859e-07
WBGene00010195	-1.43995	7.25207485823985e-05	-1.29078	4.16692012541504e-07
WBGene00017481	-1.28439	7.25224709656272e-05	-1.10079	4.54723152370718e-06
WBGene00019923	-1.10324	7.25294317914564e-05	-1.61088	1.51369530827806e-11
WBGene00019956	-1.07471	7.29374683869039e-05	-1.18609	5.52070894222617e-07
WBGene00004033	2.01762	7.35614221856984e-05	1.89526	1.05400324844953e-07
WBGene00044138	1.45748	7.3870857132507e-05	1.03222	0.00211051
WBGene00008311	1.17106	7.39968192100663e-05	1.15066	1.36908664314737e-06
WBGene00003601	-1.27671	7.41208570261008e-05	-1.27466	0.000126846
WBGene00011704	-1.66908	7.4822976948989e-05	-1.67764	1.7532550571188e-09
WBGene00003495	1.4317	7.61374791847729e-05	1.53888	7.00949783415625e-08
WBGene00019591	-1.10505	7.78236480204606e-05	-1.34699	4.73735554660243e-09
WBGene00013383	-1.22896	7.8342282176462e-05	-1.02484	4.21070157579345e-06
WBGene00003519	1.80002	7.96219607229561e-05	1.68583	8.61651056059409e-07
WBGene00010793	1.3862	8.0255808696422e-05	1.27471	8.09934398852418e-07
WBGene00018828	-1.35166	8.10658150450015e-05	-1.0569	0.0155401
WBGene00016254	1.74709	8.1788925781144e-05	1.64949	1.39228968898963e-06
WBGene00004211	1.42918	8.20474945572967e-05	1.64797	1.53757147711272e-07
WBGene00017848	-1.52092	8.22874980211578e-05	-1.66257	9.58267515282639e-10
WBGene00017708	-1.75311	8.28773505441557e-05	-1.77183	1.19472898007521e-07
WBGene00013902	1.63329	8.29798443083175e-05	1.96936	5.13398328434803e-08
WBGene00001553	1.27696	8.31974434160786e-05	1.64709	3.60536863708878e-10
WBGene00008384	-1.60941	8.37057691033177e-05	-1.15291	0.00584781
WBGene00017207	-1.25061	8.44056377422116e-05	-1.4935	2.20477297878404e-07
WBGene00012016	1.5829	8.526883562392e-05	1.335	7.99338473992326e-06
WBGene00001965	-1.85995	8.64356627684402e-05	-1.89806	1.3690946328204e-06
WBGene00008673	2.56217	8.7215789073855e-05	2.0042	5.39978892010451e-05
WBGene00022465	1.29866	8.74191619624775e-05	1.2354	5.70422284179749e-06
WBGene00000285	2.04403	8.75550336039595e-05	1.90601	1.59047086563387e-07
WBGene00015610	-1.16944	8.77181320117774e-05	-1.26109	1.70653539784201e-08
WBGene00011453	1.67516	8.77651104268348e-05	1.96333	1.59280889960069e-08
WBGene00000388	-1.24057	8.77801890388542e-05	-1.01191	1.88367786427864e-05
WBGene00000907	1.4476	8.80589999112774e-05	1.62923	1.75344763975352e-08
WBGene00001681	2.01392	8.84851138684153e-05	2.20095	2.12932528819449e-09
WBGene00009789	1.52053	8.85354188769902e-05	2.12309	5.55989723853577e-10
WBGene00020858	-1.61692	8.86557517323295e-05	-1.44045	6.49861874960726e-07
WBGene00019482	1.3605	8.89284662785504e-05	1.5209	1.84210481419453e-05
WBGene00012346	2.05464	8.90681141616831e-05	1.87192	2.20966302933326e-06
WBGene00011886	-1.37056	8.94585212659254e-05	-1.27926	0.000313244
WBGene00019934	2.17109	8.95305711694417e-05	2.33197	1.84760683517596e-08
WBGene00010756	1.34793	8.99539220872167e-05	1.16721	6.09222800863878e-05
WBGene00044047	-1.25518	9.01433106140616e-05	-1.31764	4.47367459726148e-05
WBGene00011689	-1.5879	9.03818845538466e-05	-1.31163	0.00493037
WBGene00006547	-1.25685	9.12970701190974e-05	-1.14229	0.000612084
WBGene00021320	1.65116	9.1548460603098e-05	1.28344	2.57553364072449e-05
WBGene00020457	-1.38765	9.16110787794321e-05	-1.02306	0.000382076
WBGene00018387	-1.56317	9.16613520463158e-05	-1.80289	1.30020113510854e-07
WBGene00020786	1.95879	9.25802695299117e-05	1.53183	3.99203431511879e-05
WBGene00021362	1.06985	9.36847049250226e-05	1.21317	4.63789314984954e-07
WBGene00044798	-1.26669	9.41409557835415e-05	-1.13994	4.14431142949744e-05
WBGene00194915	1.24443	9.41487976976325e-05	1.39804	9.85668858542217e-07
WBGene00000841	1.87997	9.65964795580856e-05	1.73364	1.8619328401201e-05
WBGene00020261	-1.28708	9.66536763679465e-05	-1.20241	5.33305099475278e-07
WBGene00004169	1.65959	9.67225491318121e-05	1.79802	1.93540217198808e-08
WBGene00021655	-1.23302	9.68914641053246e-05	-1.0561	1.42635831878445e-05
WBGene00044248	1.65119	9.70990184892494e-05	1.44738	1.45438060486361e-05
WBGene00016542	1.91825	9.7585810938465e-05	1.97223	6.51254953920559e-09
WBGene00021861	-1.20172	9.78257820958539e-05	-1.23952	4.16185366670438e-07
WBGene00019780	1.47022	9.81652841085243e-05	1.64668	1.34365890942829e-08
WBGene00021528	1.82127	9.87304931329501e-05	1.70867	1.00612029932971e-07
WBGene00010522	2.31458	9.88935744130931e-05	1.84114	6.15614184100762e-06
WBGene00010205	1.15468	9.90743037549263e-05	1.1948	9.97549870845121e-06
WBGene00012439	2.02864	0.000100412	1.48624	0.000363711
WBGene00021298	-1.29117	0.000101987	-1.54824	3.45069665543402e-06
WBGene00000950	1.14616	0.000102112	1.10516	1.22111631718712e-05
WBGene00008844	-1.60487	0.000102616	-1.74279	1.83825131302163e-09
WBGene00003090	2.45147	0.000102774	2.54381	2.00066849703756e-06
WBGene00013799	-1.7922	0.000103363	-1.25409	1.76676355455624e-05
WBGene00009328	1.77692	0.000103542	1.35645	1.5000092769274e-05
WBGene00018021	-1.20067	0.000103998	-1.04138	8.24104192237378e-05
WBGene00003705	1.67582	0.000104473	1.39128	0.00305834
WBGene00001054	2.7172	0.000105484	2.51324	8.26287734985346e-08
WBGene00017757	-1.24374	0.000106781	-1.16804	6.58219401386745e-07
WBGene00018214	2.00014	0.00010692	1.84785	1.85485856869232e-07
WBGene00004818	-1.36213	0.000106943	-1.10324	2.15550978230422e-05
WBGene00007070	-1.11381	0.00010838	-1.16047	2.64721355165907e-07
WBGene00011589	-1.16406	0.000108479	-1.11498	2.10952187044367e-06
WBGene00008926	1.62087	0.00010891	1.51724	3.15027917684027e-05
WBGene00021353	1.4289	0.000111214	1.36364	1.34128740394762e-06
WBGene00010192	1.69452	0.000111526	1.44622	1.85220007790772e-06
WBGene00001000	1.00215	0.000112063	1.03594	1.49296344040344e-06
WBGene00019360	1.94502	0.0001129	1.66508	0.000112093
WBGene00000050	1.81073	0.000113452	1.22145	0.00578126
WBGene00020458	-1.3237	0.000113863	-1.90058	1.50774300060812e-11
WBGene00008777	2.00472	0.000115073	2.6255	8.83491724730453e-10
WBGene00022026	1.19014	0.000115089	1.74765	1.92615437701128e-10
WBGene00007374	1.97525	0.000115587	2.13652	3.24367589985994e-08
WBGene00008033	1.03213	0.000116392	1.05644	1.15296471104506e-05
WBGene00044662	2.06203	0.00011785	1.14909	0.00376064
WBGene00008343	-1.48361	0.000119435	-1.20219	1.64014128926981e-05
WBGene00010100	-1.21514	0.000121528	-1.2341	6.88408614623061e-07
WBGene00020577	2.24873	0.000121655	1.47542	0.000160199
WBGene00006779	1.36417	0.00012221	1.15112	8.17933712871495e-06
WBGene00015291	-1.61746	0.000122361	-1.7495	2.03731640503048e-10
WBGene00020582	2.44246	0.000122436	2.09552	2.17752092231775e-07
WBGene00018923	-1.23113	0.000122584	-1.07551	7.73237262705568e-06
WBGene00044695	-1.22586	0.000122965	-1.11418	4.44560742977758e-05
WBGene00007061	1.90624	0.000123013	2.02483	1.03693265827525e-09
WBGene00006672	1.54316	0.000123916	1.39737	1.0063515116821e-06
WBGene00002056	2.41932	0.000123949	2.31575	1.94316729245982e-08
WBGene00011381	1.57873	0.000124257	1.84126	1.09695614038973e-06
WBGene00008612	-1.05285	0.0001264	-1.53447	2.61487841888084e-11
WBGene00017751	-1.38394	0.000126707	-1.2272	4.27702604462725e-06
WBGene00011819	-1.28084	0.000127141	-1.13304	6.63140006981041e-06
WBGene00016189	-1.12966	0.000127148	-1.22995	2.00370260188964e-08
WBGene00021333	1.20863	0.000127623	1.29438	8.62132809856028e-07
WBGene00015293	2.31346	0.00013109	2.19424	1.79113391692432e-07
WBGene00000878	-1.79618	0.000131943	-1.44919	7.38351523090277e-05
WBGene00003943	1.15211	0.000132255	1.31154	1.47245387220946e-07
WBGene00003804	-1.20691	0.000133782	-1.23863	4.4936226521775e-08
WBGene00014308	1.19826	0.000134196	1.25285	9.34454638502613e-07
WBGene00009834	-1.52074	0.000135652	-1.09618	0.0144002
WBGene00011310	1.0302	0.000135736	1.32009	1.13406365558477e-08
WBGene00021557	-1.53852	0.000137338	-1.86271	9.52467697642687e-13
WBGene00001863	1.82742	0.000139055	2.09453	1.13693333453997e-10
WBGene00007079	-1.51592	0.000139448	-1.00358	0.00267576
WBGene00009438	2.04434	0.000140492	1.42458	9.04318140273783e-06
WBGene00044556	1.43293	0.000141001	1.1543	0.000360014
WBGene00016891	-1.24486	0.000142605	-1.40407	6.77149094090796e-08
WBGene00001368	1.01057	0.00014492	1.03842	5.91925531077904e-06
WBGene00017835	1.87248	0.000145431	1.76434	5.08890725730986e-08
WBGene00017752	-1.33409	0.000147159	-1.10906	1.36396421453491e-05
WBGene00044188	-1.19745	0.000148248	-1.06707	4.04291861392001e-05
WBGene00008964	2.00635	0.000149422	1.68062	3.82686548453768e-07
WBGene00014148	1.49707	0.00014994	2.0971	1.12381228805556e-11
WBGene00000942	1.09713	0.000150636	1.12443	1.9685388905188e-06
WBGene00011388	-1.05859	0.00015124	-1.40308	1.26231045175766e-09
WBGene00018468	2.12439	0.000151998	2.10983	1.45311326011364e-09
WBGene00019723	-1.44452	0.00015242	-1.09914	7.77158337810572e-05
WBGene00010269	1.07509	0.000152421	1.01213	3.82297528729072e-05
WBGene00016550	-1.18453	0.000153536	-1.42694	1.61222797123727e-08
WBGene00001957	1.27961	0.000154048	1.08	0.000612316
WBGene00014918	-1.64052	0.000154088	-1.54701	8.55406150563647e-06
WBGene00007925	1.04075	0.000154488	1.0872	2.49716497653356e-06
WBGene00017473	-1.69609	0.000154824	-1.69469	2.26389842929613e-08
WBGene00019233	-2.27321	0.000155899	-1.84033	1.89275930897027e-05
WBGene00016930	-1.7054	0.00015658	-1.6122	0.00024629
WBGene00021484	-1.62225	0.0001581	-1.25894	0.00505629
WBGene00015885	-1.74494	0.000158158	-1.21793	0.000287332
WBGene00007520	1.68113	0.000158824	1.45325	2.01163470682106e-06
WBGene00018271	1.07613	0.000159853	1.07431	1.12161518994286e-05
WBGene00001985	-1.58342	0.000162097	-1.38348	9.15219219206044e-06
WBGene00016766	1.78436	0.000165507	1.49024	0.00025152
WBGene00006634	3.62851	0.00016585	3.37919	3.41527742732979e-08
WBGene00043992	1.18011	0.000169178	1.06735	0.000438246
WBGene00011984	1.95963	0.000169348	1.29789	0.00549586
WBGene00021147	2.16182	0.000169758	2.10201	2.41773136708444e-07
WBGene00002210	1.34465	0.000170869	1.14695	6.12931856434688e-06
WBGene00004100	1.73442	0.000171469	1.36429	3.50248846295589e-05
WBGene00000799	-1.12804	0.000171683	-1.32949	3.27169232424434e-09
WBGene00019690	-1.15274	0.000173212	-1.23722	1.44609519157157e-07
WBGene00021036	1.26937	0.000173437	1.41575	8.94869489486829e-08
WBGene00012670	2.10706	0.00017438	2.12458	5.50322607225825e-08
WBGene00007244	-1.3247	0.000175279	-1.17176	3.50602837274517e-06
WBGene00018042	1.2041	0.000175641	1.17301	7.21905027262161e-06
WBGene00019768	-1.28785	0.000175828	-1.20899	4.5019955679727e-07
WBGene00013561	-1.15952	0.000176021	-1.00546	2.6639788896402e-05
WBGene00001394	1.01179	0.000176245	1.48861	5.56183275423439e-09
WBGene00018567	1.6691	0.000179301	1.73209	3.41150887116094e-06
WBGene00014252	2.68499	0.000180576	2.29976	3.3851084458985e-07
WBGene00019975	1.3299	0.00018278	1.73595	4.60394758592811e-09
WBGene00008746	1.85144	0.000183118	1.9658	3.09671127519583e-08
WBGene00001954	1.65481	0.000183444	1.78986	3.28948546231396e-07
WBGene00015842	-1.94481	0.000184565	-1.89285	0.00652667
WBGene00013665	1.33656	0.000185361	1.39518	0.000183956
WBGene00022789	1.94658	0.000185578	2.47153	5.30430499004011e-11
WBGene00005652	2.54597	0.000185675	2.39611	9.27174314077363e-07
WBGene00008366	1.11217	0.000185702	1.38681	1.31995427702176e-07
WBGene00011238	1.27397	0.00018617	1.42596	8.95340148098737e-08
WBGene00004944	2.11389	0.000186948	2.06696	3.3629736457418e-08
WBGene00012581	-1.20143	0.000187202	-1.08538	1.35677729897794e-05
WBGene00012111	-1.28134	0.000187512	-1.07194	3.36975015456649e-05
WBGene00006749	2.27802	0.000187678	2.37438	2.58079125472481e-10
WBGene00009355	2.22452	0.000188116	1.85832	8.94398473854834e-08
WBGene00044437	1.18513	0.000188931	1.14875	1.63687468759852e-05
WBGene00003417	-1.26675	0.00019126	-1.11716	9.84108660462881e-06
WBGene00044905	-1.16001	0.000191383	-1.02854	8.44859207250866e-05
WBGene00021293	-1.56198	0.000191762	-1.05377	0.0208796
WBGene00007694	-1.10447	0.00019363	-1.85162	4.03118207036557e-15
WBGene00008732	1.5929	0.000194175	1.25687	0.000222833
WBGene00003739	2.03883	0.000194462	2.5415	3.42283053946719e-09
WBGene00001103	-1.32345	0.000195026	-1.14371	1.24746492175336e-05
WBGene00044733	-1.13642	0.000196702	-1.15521	4.25105822950508e-07
WBGene00013150	-1.49386	0.000196906	-1.3905	3.49173154800655e-07
WBGene00008600	1.21594	0.000197402	1.06169	0.000213659
WBGene00002123	1.35306	0.000197688	1.32894	1.17212135943765e-06
WBGene00006556	-1.26038	0.000197822	-1.04713	8.17097491956117e-05
WBGene00009145	-1.30465	0.000199361	-1.15763	4.76057636830447e-06
WBGene00006636	1.48009	0.000200607	1.12327	0.00179797
WBGene00007908	1.61952	0.000200712	2.42268	2.43693908340313e-12
WBGene00010689	-1.5445	0.000201808	-1.22543	0.00809088
WBGene00020765	-1.03349	0.000202104	-1.30478	4.43991715256459e-09
WBGene00022240	2.2679	0.000202481	2.37455	4.4866719051368e-08
WBGene00020471	1.61212	0.000203471	1.03342	0.00615586
WBGene00044705	1.98724	0.000203669	2.16275	5.9422165765991e-08
WBGene00011763	1.55489	0.000204938	1.37224	4.40700320913339e-06
WBGene00015107	1.48321	0.000205251	1.14496	0.000173584
WBGene00009846	-1.29367	0.000205945	-1.18986	0.00207791
WBGene00001764	-2.53874	0.000207895	-1.73902	0.00689382
WBGene00009291	1.11556	0.000209443	1.2013	1.9765587276168e-06
WBGene00004819	-1.29277	0.000209473	-1.2168	3.06498948637246e-06
WBGene00020205	-1.08985	0.000210981	-1.01897	8.22357642037035e-05
WBGene00008260	1.55287	0.000211266	1.41931	8.10911933414819e-07
WBGene00019759	1.06914	0.000211747	1.01822	1.6800743979954e-05
WBGene00011382	2.18845	0.000215795	2.60402	3.52791749496912e-09
WBGene00016734	1.31773	0.000217853	1.22907	2.75900038527922e-06
WBGene00007253	1.3125	0.000218046	1.07809	0.000355579
WBGene00018732	2.79422	0.000218463	3.05051	9.34939972171889e-08
WBGene00015402	1.51616	0.000219847	1.12334	0.00297488
WBGene00017249	-1.11152	0.000221089	-1.05854	9.74601417299433e-05
WBGene00004267	2.20389	0.000222708	2.17105	1.23961771203995e-08
WBGene00021656	-1.14642	0.000224635	-1.08282	8.05380315367966e-05
WBGene00012478	1.34116	0.000226393	1.10064	2.81660631452867e-05
WBGene00015261	-1.46441	0.00022733	-1.7165	2.00448600786218e-07
WBGene00012253	2.44058	0.000227348	2.06864	1.11609386866094e-06
WBGene00010191	2.20706	0.000227523	1.9538	9.62837577640318e-07
WBGene00014044	-1.81016	0.000228346	-1.5934	8.50367018138445e-06
WBGene00006559	-1.39018	0.000228395	-1.23006	1.22511813083766e-05
WBGene00017018	2.01482	0.000229585	2.0814	9.0975085950942e-10
WBGene00000047	2.35968	0.000230645	2.13618	3.66136824088208e-07
WBGene00013650	-1.13254	0.000233335	-1.19261	7.08036501169483e-07
WBGene00020676	1.54447	0.000234622	1.38677	1.68544343514037e-06
WBGene00003033	2.03548	0.000236133	2.01707	3.83288451513162e-07
WBGene00044976	-1.05694	0.000236891	-1.13424	2.51271359747715e-06
WBGene00016135	1.02754	0.000237147	1.05495	5.99263600199997e-06
WBGene00004988	1.76653	0.000237894	1.42891	9.53985506593038e-05
WBGene00011475	-1.08751	0.000239753	-1.22588	6.69187652800544e-07
WBGene00003876	2.35225	0.000240038	2.62848	3.0043463135454e-09
WBGene00019424	1.35408	0.00024282	1.72281	6.14439037650014e-09
WBGene00011981	-1.35147	0.000243394	-1.47454	3.40231897883311e-06
WBGene00007494	1.69095	0.000244317	1.69333	1.11685423355254e-05
WBGene00009032	2.01198	0.000244805	1.90787	8.35177726851132e-08
WBGene00008644	1.67629	0.000245494	2.00488	2.68877005127316e-08
WBGene00018628	2.50268	0.000245699	2.68118	1.54845781503724e-07
WBGene00000492	1.14823	0.000246273	1.11844	4.34166407541585e-05
WBGene00020825	1.13153	0.000254215	1.068	8.3195827648905e-06
WBGene00007197	1.34998	0.00025459	1.40014	4.35275767247768e-06
WBGene00006788	1.16343	0.000255085	1.20517	1.95705099896218e-06
WBGene00008915	-1.15347	0.00025613	-1.03427	1.29897078508303e-05
WBGene00018560	1.67977	0.000256478	1.58924	4.18342718210315e-05
WBGene00007950	1.43513	0.000259975	1.20514	0.00319606
WBGene00019979	2.62905	0.000261001	2.47669	7.2070974846592e-07
WBGene00003640	1.47939	0.000261327	2.02724	2.83453188541493e-07
WBGene00019737	1.90402	0.000261752	1.38472	0.000174709
WBGene00021165	-1.56252	0.000262061	-1.31833	0.000750764
WBGene00008146	2.8043	0.000262979	2.60571	1.11836952901551e-06
WBGene00022047	1.99157	0.000265444	1.71419	4.50273683707505e-05
WBGene00016865	1.01976	0.000270059	1.38703	1.40358059032408e-07
WBGene00008314	1.81512	0.000270289	1.97305	2.83212545022205e-08
WBGene00003167	1.4604	0.000270397	1.52739	4.12737833412799e-07
WBGene00003751	2.72976	0.000271053	3.51343	4.96577494779363e-09
WBGene00015136	-1.3461	0.00027195	-1.17917	8.05858616388351e-05
WBGene00022302	-1.54829	0.000273474	-1.18396	0.000228049
WBGene00044618	1.28899	0.000274611	1.12328	0.000120319
WBGene00015057	-1.05312	0.000274668	-1.04979	8.66721076781775e-06
WBGene00011073	2.20388	0.000279727	1.92347	8.47612511807121e-07
WBGene00022415	1.86738	0.00028015	1.40831	3.39925017164172e-05
WBGene00000524	2.20948	0.000282161	1.95986	7.26050967972224e-07
WBGene00016397	1.1831	0.000283902	1.13473	5.30413260797167e-06
WBGene00017865	1.48173	0.000285273	2.22509	4.82704423822522e-13
WBGene00011193	-1.30364	0.000285605	-1.31679	7.56825969491005e-07
WBGene00008783	1.0592	0.000286426	1.1335	7.8277770261896e-06
WBGene00015735	1.89136	0.000286493	1.86398	5.00199564658764e-08
WBGene00003625	1.24634	0.000287031	1.4309	2.33900148126301e-07
WBGene00019148	2.00322	0.000291659	1.84484	1.23331440956168e-08
WBGene00012220	-1.31939	0.000292007	-1.18518	0.000223815
WBGene00010349	1.78933	0.000292778	1.67532	8.73558141672326e-07
WBGene00021814	1.57692	0.000293175	1.67814	9.40612476178787e-06
WBGene00043050	1.7467	0.000297348	1.94123	6.81318989309386e-08
WBGene00016860	1.62973	0.000297381	1.53453	5.41507098659502e-05
WBGene00013241	-1.16559	0.000297779	-1.14788	7.87349503896013e-05
WBGene00022643	2.30443	0.000298471	2.15123	8.76183433832135e-06
WBGene00008047	2.03145	0.00030032	2.95068	1.11300027095099e-11
WBGene00001494	1.04719	0.000300804	1.09355	7.10211461192442e-06
WBGene00003981	1.62489	0.000301416	1.64385	1.58141370203745e-06
WBGene00001182	1.23736	0.000302365	1.23297	3.21330946595306e-06
WBGene00017454	-1.92992	0.000303077	-1.47538	0.00244052
WBGene00006792	2.23972	0.000303177	2.3025	1.22252924424349e-08
WBGene00005241	-1.29209	0.000304006	-1.2383	5.01886487517409e-05
WBGene00008438	1.11503	0.000304401	1.22726	1.88930540555106e-06
WBGene00008226	1.12867	0.000304425	1.2409	1.51592296964164e-06
WBGene00004320	-1.45182	0.000304546	-1.42787	1.3053357321171e-07
WBGene00018405	1.66233	0.00030565	1.70731	1.57757857483563e-07
WBGene00020808	1.51135	0.000307404	1.57168	1.9854532854407e-07
WBGene00018483	-1.13446	0.000308926	-1.07739	0.000144651
WBGene00009030	1.20237	0.000311153	1.09602	2.16030058165705e-05
WBGene00006549	-1.62484	0.000312356	-1.75605	1.52378069243194e-06
WBGene00017957	1.41029	0.000312703	1.56974	5.92977580092525e-07
WBGene00012018	2.04956	0.000313101	2.18827	1.37874846174432e-09
WBGene00004950	1.30084	0.000313456	1.12102	8.77955425214454e-05
WBGene00021939	1.64508	0.000313849	1.75667	2.31117477926283e-07
WBGene00019918	-1.08777	0.000314377	-1.07903	3.88873627411079e-06
WBGene00000447	1.75476	0.000315884	1.61855	5.13168120446761e-06
WBGene00023318	-1.53963	0.000317136	-1.39516	0.00191405
WBGene00012368	-1.2335	0.000318497	-1.18593	3.85965877467625e-05
WBGene00001711	1.93341	0.000318911	2.10152	2.18431905054849e-07
WBGene00021529	1.05379	0.000323382	1.29606	2.73645592345033e-07
WBGene00044696	2.72083	0.000325142	2.65173	0.00123798
WBGene00009820	-1.15888	0.000326479	-1.40517	3.01135082739171e-08
WBGene00011522	1.95215	0.000327171	2.51544	1.27481550633984e-07
WBGene00006962	-1.19976	0.000328063	-1.5575	1.21080619646613e-09
WBGene00020561	2.22122	0.000334742	2.56809	4.69958139193715e-09
WBGene00020729	-1.65183	0.000334966	-1.40714	0.00447286
WBGene00012391	1.18262	0.000335096	1.14084	1.21242909696248e-05
WBGene00008227	1.17666	0.000335498	1.22278	1.11517432377148e-05
WBGene00009049	-1.14606	0.000336237	-1.44308	2.60431293596743e-10
WBGene00003885	1.03765	0.000337334	1.12008	2.06418914742997e-06
WBGene00006777	1.97054	0.000337534	1.96022	8.05674916769454e-09
WBGene00007664	1.99923	0.000337803	2.56823	4.46277730270936e-08
WBGene00019300	2.43542	0.000339177	3.21501	2.7372886649338e-08
WBGene00010554	1.88851	0.000339622	1.70322	8.27575400067393e-05
WBGene00022154	1.72817	0.000340053	1.62582	1.39938716950561e-06
WBGene00011479	1.33482	0.000340867	1.68745	2.81412700761635e-08
WBGene00000053	2.04148	0.000340954	1.39861	0.00444452
WBGene00015423	1.78394	0.000341334	1.72262	0.000104041
WBGene00017408	-1.204	0.000343745	-1.13216	1.9779254348768e-06
WBGene00016329	1.72165	0.000343929	1.73906	2.00345553064649e-08
WBGene00016806	2.18598	0.00034573	2.14555	1.40980959887077e-05
WBGene00017663	2.38525	0.00034778	2.2921	4.14860845186173e-08
WBGene00007285	1.65499	0.000347885	1.90553	8.73459263889104e-07
WBGene00018598	-1.49357	0.000348137	-1.52194	6.04365122285865e-08
WBGene00017208	-1.04602	0.000353489	-1.49459	1.41006595774843e-10
WBGene00016460	-1.30501	0.000353535	-1.08027	6.63732722142512e-05
WBGene00021583	2.27077	0.000353917	2.16877	3.5838570417083e-07
WBGene00022564	-1.20966	0.000354122	-1.04569	3.56986000334394e-05
WBGene00019935	1.65498	0.000355809	1.0077	0.000819065
WBGene00008432	1.48255	0.000359877	1.0538	0.00160733
WBGene00013672	1.29611	0.000360857	1.52149	2.92206606275613e-07
WBGene00010493	-1.24579	0.000361119	-1.05372	0.0223024
WBGene00045302	-1.15356	0.000361241	-1.29004	3.42555516633508e-07
WBGene00002252	3.02128	0.000361327	3.94131	2.75909753300749e-07
WBGene00015595	-1.40578	0.000364284	-1.19511	0.0219448
WBGene00022297	-1.13517	0.0003644	-1.045	3.17880698914773e-05
WBGene00004212	1.7064	0.000368572	1.63397	7.59008975173643e-07
WBGene00015265	-1.4401	0.000373112	-1.55664	3.8281753372211e-07
WBGene00012527	-1.17122	0.000375173	-1.00788	2.29678714611121e-05
WBGene00138711	1.55846	0.000375858	1.3508	7.84115344144412e-05
WBGene00043990	-1.59706	0.000377381	-1.0544	0.00553283
WBGene00004264	1.76684	0.000378196	1.45244	1.17571770086277e-06
WBGene00001997	-1.174	0.000381996	-1.08355	1.1305891095509e-05
WBGene00015135	1.1215	0.00038381	1.16828	4.24148745752948e-06
WBGene00007102	-1.28235	0.000384517	-1.14721	2.60870091452994e-05
WBGene00008440	-1.48693	0.000386385	-1.3417	6.07345922353007e-07
WBGene00020666	-1.52256	0.000387081	-1.39368	2.50303425797829e-05
WBGene00009562	1.6277	0.000388568	2.10494	1.6483013818388e-09
WBGene00022164	1.54084	0.000389452	1.59745	1.49014308920336e-07
WBGene00012257	1.47342	0.000392381	1.44672	5.06216051786866e-07
WBGene00044372	-1.43771	0.00039348	-1.24531	3.74837641422384e-06
WBGene00001490	1.75251	0.00039456	1.76023	9.63309304481719e-08
WBGene00009063	-1.43921	0.000395463	-1.76885	1.57109780842921e-10
WBGene00008157	-1.19165	0.000396244	-1.72876	6.34315942502063e-11
WBGene00000797	-1.15867	0.000396917	-1.38781	8.28172556159911e-09
WBGene00011374	2.85524	0.000397763	2.23286	3.94898176141377e-05
WBGene00013970	1.52372	0.000398061	1.3185	9.90279761965757e-05
WBGene00021174	-1.30393	0.000400553	-1.96135	5.29210784221996e-10
WBGene00000886	-1.32804	0.000401169	-1.41285	1.3602363098796e-06
WBGene00016396	1.6815	0.000401336	1.50383	9.48538778697836e-06
WBGene00016085	1.60691	0.00040342	1.70709	1.13569618772406e-05
WBGene00003715	1.30984	0.000405053	1.80248	2.55671916366158e-10
WBGene00019887	2.23114	0.000405302	1.84552	3.83319336913951e-06
WBGene00019347	1.41364	0.000408283	1.40982	1.82775011186414e-06
WBGene00017704	-1.62323	0.000408743	-2.32873	7.16837704956796e-11
WBGene00001185	1.37761	0.000409573	1.02303	0.00128362
WBGene00077765	-1.62531	0.00041035	-1.28009	1.27614948006923e-05
WBGene00003986	2.21177	0.000411094	2.0704	2.14686996959897e-08
WBGene00017759	-1.2013	0.000412835	-1.21749	1.53923791008123e-07
WBGene00011041	1.99952	0.000412897	2.16666	3.8012521500506e-06
WBGene00015409	-1.41597	0.00041466	-1.09751	0.007896
WBGene00022790	1.20734	0.000416113	1.61864	5.20581816990986e-09
WBGene00020517	-1.17743	0.000416992	-1.59181	8.4701221276448e-11
WBGene00003936	1.29894	0.000418085	1.17384	1.00990983843649e-05
WBGene00014821	1.73306	0.000419673	1.29419	2.0612498128574e-05
WBGene00019048	1.36625	0.000421017	1.34517	9.56416308390056e-06
WBGene00008172	-1.41119	0.000426771	-1.45853	5.42660398423169e-05
WBGene00018458	-1.07468	0.000427157	-1.18123	1.70378962363072e-05
WBGene00009280	-1.49513	0.000427316	-1.03254	0.00252475
WBGene00001156	1.93038	0.000431125	1.84649	6.92507804405956e-05
WBGene00007709	-1.44183	0.000432771	-1.15258	0.0103461
WBGene00020426	1.8558	0.000437252	1.77915	6.51785324141407e-07
WBGene00018571	1.47293	0.000437784	1.6129	4.40147864934719e-06
WBGene00019672	-1.20491	0.000440178	-1.94386	3.36028050979937e-11
WBGene00020012	1.33955	0.000451912	1.15661	1.92193070133004e-05
WBGene00019306	2.22862	0.000454099	1.73756	0.000309165
WBGene00019188	1.10959	0.000458308	1.06703	4.5611333916454e-05
WBGene00003029	1.05989	0.000458327	1.1164	7.93540000793341e-06
WBGene00013264	1.77465	0.000458379	2.12438	1.85762773388149e-07
WBGene00000284	1.21546	0.000458718	1.4784	1.24107989027958e-07
WBGene00018427	-1.58848	0.000460838	-1.59973	1.93432183870098e-08
WBGene00009799	1.66184	0.000470116	1.63762	3.97563663026128e-07
WBGene00017738	-1.34009	0.000470887	-1.37821	2.07215754129681e-05
WBGene00010240	-1.06816	0.00047774	-1.16804	3.45162152699903e-07
WBGene00001618	1.50645	0.000480402	1.28893	0.00042472
WBGene00008755	-1.11045	0.000480747	-1.10403	1.87111853268174e-05
WBGene00016763	2.63826	0.000486088	2.91655	1.04562682900783e-06
WBGene00008785	1.27158	0.000486985	1.08866	0.000326306
WBGene00012698	-1.35148	0.000489246	-1.29888	1.73801064430826e-05
WBGene00010330	1.13175	0.000492407	1.0764	1.99449888455712e-05
WBGene00012457	1.26926	0.000494896	1.41555	8.07137150389589e-06
WBGene00013181	2.75513	0.000497171	2.44125	0.000301519
WBGene00020854	2.23476	0.000500598	2.6274	4.69936011893477e-09
WBGene00020358	1.58298	0.000501033	1.55033	4.18510330445267e-06
WBGene00019039	-1.30184	0.000502097	-1.07755	8.12650297896052e-06
WBGene00013349	-1.50127	0.000503817	-1.48854	1.8682890074586e-07
WBGene00001137	1.29736	0.000504069	1.54798	3.40298191588439e-07
WBGene00012132	1.45086	0.000504353	1.35027	6.7727164324225e-06
WBGene00008643	1.32939	0.000504562	1.36035	2.77142973864202e-05
WBGene00010968	2.47554	0.000504671	2.64619	1.46231974258206e-07
WBGene00012131	1.2283	0.000504917	1.47734	3.67535803443365e-07
WBGene00000867	-1.1256	0.000505205	-1.25043	1.57398841776768e-07
WBGene00016242	2.31771	0.000506967	2.41767	1.21349005239631e-09
WBGene00000936	1.15912	0.000510045	1.3081	1.02677154872284e-05
WBGene00003161	-1.1795	0.000510939	-1.2084	4.08593055145435e-07
WBGene00044259	-2.31954	0.000511006	-2.05877	2.62050190626068e-08
WBGene00022500	1.87166	0.000512678	1.8217	7.74806831085308e-08
WBGene00019839	1.92406	0.000513261	2.10242	2.32411370932974e-09
WBGene00007595	1.35445	0.000513787	1.23884	0.000462934
WBGene00001607	-1.26981	0.000514151	-1.24065	3.33348417417024e-08
WBGene00012490	-1.58754	0.000516585	-1.35809	1.73180662322027e-06
WBGene00001981	-1.10731	0.000517337	-1.2447	1.83075897162276e-07
WBGene00022202	2.27284	0.000517363	2.25444	1.25202929776127e-08
WBGene00008448	1.65545	0.000517652	1.59943	0.000385101
WBGene00016134	1.72884	0.000519006	1.65372	1.69629222787244e-06
WBGene00016835	-1.8362	0.000520853	-1.55665	5.86277967702099e-07
WBGene00006705	1.13289	0.000523776	1.22686	3.03084773648939e-06
WBGene00019944	1.21054	0.000525215	1.11794	1.72236735172476e-05
WBGene00000975	-1.4921	0.000526291	-1.14916	9.13394065825563e-06
WBGene00001188	1.1006	0.000528344	1.08956	8.75506831205431e-06
WBGene00002006	-1.17227	0.000528887	-1.53131	2.31771221461165e-08
WBGene00022455	-1.18955	0.000530546	-1.28133	5.85246280127162e-08
WBGene00008572	1.41661	0.000533127	1.4433	0.000141143
WBGene00009621	1.71336	0.000533745	2.0945	1.95105285343076e-06
WBGene00000215	1.75893	0.00053937	1.65683	3.15986602966574e-07
WBGene00007414	2.01958	0.000542003	1.98966	5.02397842479378e-06
WBGene00020349	-1.64491	0.000547281	-1.62102	1.08879021096904e-05
WBGene00006668	2.13166	0.000550335	2.24111	1.13028043821501e-08
WBGene00009133	1.64866	0.000550955	1.79863	9.38935891595202e-09
WBGene00013327	-1.22745	0.000551275	-1.2366	1.3499736066792e-05
WBGene00017970	1.79404	0.000557748	1.98281	5.64717718984185e-08
WBGene00002136	-1.09392	0.000561085	-1.08158	5.22846662872971e-06
WBGene00044807	1.84932	0.00056339	1.46254	0.000817615
WBGene00003714	1.89001	0.000565506	1.61551	0.000434358
WBGene00004912	2.42178	0.000566276	2.0753	2.97858833086559e-07
WBGene00019789	-1.24589	0.000566697	-1.55608	2.15741836577921e-08
WBGene00004179	1.02532	0.000569628	1.0102	1.87254254011861e-05
WBGene00194657	1.33218	0.00057145	1.33008	9.96074588984502e-06
WBGene00002067	1.63572	0.000572105	1.45675	1.99923053355918e-06
WBGene00011038	-1.48125	0.000574039	-1.41536	1.7513145640911e-07
WBGene00010149	-1.53634	0.000575399	-1.55618	3.23508572126959e-09
WBGene00019925	-1.36568	0.000576303	-1.21699	1.57085862319248e-05
WBGene00022191	1.37885	0.000582078	1.63552	2.60024598250923e-07
WBGene00000770	-1.48221	0.000582732	-1.40051	6.51632842858835e-05
WBGene00016948	-1.18848	0.000583287	-1.21794	1.15653745375862e-06
WBGene00077787	-1.51196	0.000584528	-1.64926	3.45160311628429e-06
WBGene00014041	-1.63169	0.000586088	-1.67073	9.66629936423169e-07
WBGene00000546	-1.11237	0.000589201	-1.88645	1.94380753142063e-14
WBGene00044412	-1.1657	0.000590937	-1.17973	6.74470714480833e-06
WBGene00012225	1.62544	0.000592658	1.36317	3.16158663042586e-06
WBGene00020179	-2.0409	0.000594303	-1.14636	0.00228931
WBGene00002058	1.39996	0.000594949	1.05403	9.29165985326429e-05
WBGene00014848	1.81111	0.00059741	2.15746	2.92874260108339e-08
WBGene00008372	1.47683	0.000598451	1.33524	0.000645627
WBGene00006407	1.90891	0.00060065	1.77381	1.21304007332385e-07
WBGene00018837	1.02696	0.000600882	1.11933	4.91256912168844e-06
WBGene00044898	2.00963	0.000603233	1.7272	2.92386586894564e-06
WBGene00000952	1.71523	0.000609084	1.82782	6.08277876729953e-06
WBGene00008851	1.02267	0.000611736	1.0341	0.00270075
WBGene00018744	2.20256	0.000613487	1.54891	0.000996747
WBGene00011925	-1.20981	0.00061835	-1.60912	1.82769939193057e-08
WBGene00000822	1.93829	0.000620636	2.05762	1.4314592534246e-08
WBGene00008580	-1.33845	0.000620658	-1.15662	0.000466597
WBGene00010120	-1.00864	0.000628147	-1.57547	3.97406213096344e-10
WBGene00022627	1.61569	0.000631806	1.79628	2.82351907373472e-07
WBGene00015479	-1.01272	0.000634516	-1.14324	1.09070828756927e-06
WBGene00016163	-1.24363	0.000635016	-1.31549	9.40982794930264e-05
WBGene00009861	-1.08165	0.00063518	-1.53543	2.88905488345072e-09
WBGene00001041	-1.17308	0.000635592	-1.24499	1.81600042163343e-07
WBGene00007336	2.75412	0.000641275	2.7313	2.80529128042253e-08
WBGene00017127	1.5528	0.000642565	1.98876	1.111862491231e-07
WBGene00006311	-1.31754	0.000643462	-1.05666	0.000564117
WBGene00019757	-1.28238	0.000645256	-1.42568	6.97453812993077e-08
WBGene00005018	1.09531	0.000646086	1.15277	3.67240568427095e-06
WBGene00003134	-1.07318	0.000646674	-1.02729	3.45977428023467e-06
WBGene00013583	-1.3547	0.000649139	-1.34964	0.000162382
WBGene00020743	1.83386	0.000651018	2.00208	5.51081881772018e-08
WBGene00019817	-1.00936	0.000653348	-1.11605	9.66112994682289e-07
WBGene00001161	-1.04875	0.000655222	-1.01213	2.23963709743723e-05
WBGene00007073	1.51229	0.000656295	1.44898	0.00408686
WBGene00013542	1.68677	0.00065726	1.70997	1.37784858633719e-07
WBGene00000955	2.28572	0.000662825	2.40167	1.13832829782946e-06
WBGene00008956	1.19947	0.000664915	1.06687	0.000174854
WBGene00013862	-1.06864	0.000666543	-1.2335	2.27296340314162e-07
WBGene00017358	-1.27279	0.000672065	-1.278	9.82919853596914e-07
WBGene00020247	1.54417	0.000672223	1.50456	4.75030520464968e-05
WBGene00022504	1.90496	0.00067334	2.18946	3.8098260277755e-09
WBGene00010834	2.18302	0.000673569	1.93904	2.88525199566636e-08
WBGene00015628	1.70345	0.000679919	1.32682	0.00280284
WBGene00008526	-1.35763	0.000680807	-1.22832	5.10574137811479e-05
WBGene00013916	1.4823	0.00068319	1.53195	1.05942825541884e-05
WBGene00020893	1.91998	0.000686091	2.35715	2.71276218726355e-09
WBGene00020250	2.18498	0.000686958	1.96157	0.000157994
WBGene00019473	-1.38316	0.000687144	-1.88295	7.24351281870037e-11
WBGene00012175	1.3045	0.000687652	1.43157	9.04552169544917e-07
WBGene00022000	-1.6232	0.000695127	-1.70049	3.36357552421477e-06
WBGene00019576	-1.17316	0.000696219	-1.37235	4.02168137046135e-05
WBGene00004380	-1.13285	0.000710605	-1.01905	1.70910268250134e-05
WBGene00012125	1.04629	0.000710739	1.10023	0.000133546
WBGene00014874	-1.11511	0.000717592	-1.52072	2.2113974422057e-07
WBGene00002176	1.26007	0.000724562	1.5363	6.28093546816063e-07
WBGene00015131	2.13353	0.000729447	1.863	6.09959492519044e-06
WBGene00019717	1.71291	0.000733547	2.20587	4.93851635034079e-08
WBGene00044803	2.57804	0.000735017	2.3325	1.29014939780017e-06
WBGene00016567	-1.15	0.000735859	-1.13957	6.51466238057483e-06
WBGene00006784	1.099	0.000738429	1.55869	8.22174415560527e-10
WBGene00007225	-1.08034	0.000738911	-1.0792	1.4555068530198e-05
WBGene00010329	1.31121	0.000739645	1.36996	5.28934039398839e-06
WBGene00007072	-1.1273	0.000740289	-1.52695	1.34187582331617e-08
WBGene00007691	1.87188	0.000742037	1.72735	1.19688231476141e-06
WBGene00020588	-1.20652	0.000744116	-1.16292	1.19259895438055e-05
WBGene00009806	3.08541	0.000748379	1.88972	0.000219113
WBGene00011786	2.67579	0.000748817	4.06796	0.000749064
WBGene00021702	1.38171	0.00075224	1.68103	3.17291777498357e-07
WBGene00001872	-1.21112	0.000765106	-1.12252	7.31133134105675e-05
WBGene00017389	1.79557	0.000771112	2.45043	6.26293909181096e-09
WBGene00020341	1.16129	0.000777291	1.07949	0.000898818
WBGene00022160	1.47509	0.000778814	1.35323	2.82704076078968e-06
WBGene00015768	2.41478	0.000784474	1.91292	0.00223366
WBGene00008116	2.29548	0.000784929	2.39948	2.69515421479106e-06
WBGene00017949	-1.15159	0.000786223	-1.64049	1.65527318444489e-11
WBGene00008583	-1.04744	0.000791039	-1.27948	3.34123909704202e-06
WBGene00002246	-1.21221	0.000793787	-1.37378	1.08940955897907e-07
WBGene00003966	1.69201	0.000797428	1.58366	6.85835015160766e-06
WBGene00001784	2.52131	0.000800082	2.91517	9.8323488864104e-10
WBGene00010643	1.57939	0.000800157	1.91969	2.00580394542088e-06
WBGene00013409	-1.00018	0.000801487	-1.02738	1.05401545540533e-05
WBGene00000035	1.34002	0.000802856	1.01111	0.00016722
WBGene00003587	-1.36864	0.000804428	-1.30464	0.00225652
WBGene00003999	2.05031	0.000804969	2.43054	1.48738593065551e-05
WBGene00010605	2.19427	0.000812881	2.43771	3.16971015736184e-09
WBGene00011726	1.23957	0.000816414	1.39507	6.92486174738882e-07
WBGene00016520	-1.00547	0.000818233	-1.05681	3.12636473644327e-05
WBGene00012005	1.10786	0.000818515	1.64272	1.84617297708706e-07
WBGene00008309	1.85701	0.000821965	1.72251	1.2339747335954e-05
WBGene00003371	1.32573	0.000822777	1.38597	1.92736695689609e-06
WBGene00017979	1.27687	0.000824794	1.34789	2.52577640055218e-06
WBGene00001754	1.76379	0.000826295	1.2487	0.00325207
WBGene00007725	2.13093	0.000830478	1.64848	7.04180277995006e-06
WBGene00022395	-1.4717	0.000830978	-1.72276	1.38160999816952e-05
WBGene00022737	-1.12646	0.000841939	-1.06165	8.29586624559451e-05
WBGene00004820	-1.30389	0.00084772	-1.18072	1.74942962163905e-05
WBGene00016559	1.41423	0.000850184	1.08229	0.000502523
WBGene00019718	1.28788	0.000858505	1.16424	0.00019746
WBGene00009131	-1.06025	0.000862798	-1.04612	5.38129880180003e-05
WBGene00020563	-1.08607	0.000865731	-1.79009	4.82595283534405e-13
WBGene00006723	-1.20961	0.000866812	-1.34592	7.20259500853169e-08
WBGene00044019	2.85199	0.000867908	2.2499	8.48358798531392e-07
WBGene00004328	1.83108	0.000870675	2.28788	3.96957001824636e-09
WBGene00003756	2.20326	0.000875097	2.59013	6.37616662471427e-08
WBGene00021264	-1.25213	0.000875902	-1.0171	0.0118183
WBGene00010334	1.39867	0.000877698	1.74848	2.06879172969609e-07
WBGene00000908	1.59423	0.000882363	1.03963	0.0033296
WBGene00008930	-1.13927	0.000882432	-1.22274	1.95378780238452e-06
WBGene00010351	-1.07496	0.000884484	-1.06044	1.79897404220672e-05
WBGene00010117	1.73603	0.000899519	1.85102	1.1940147283355e-07
WBGene00017556	-1.50075	0.000899804	-1.35863	5.6481011103207e-05
WBGene00017950	1.31244	0.000899994	1.57026	5.38452008820569e-08
WBGene00002021	1.37351	0.000901273	1.57267	4.45109992477234e-05
WBGene00009212	-1.04568	0.000903461	-1.06312	3.52273723952622e-06
WBGene00015334	2.37894	0.000907353	2.31238	2.93957197531127e-07
WBGene00011572	1.80432	0.000910198	1.98095	7.70579011705003e-08
WBGene00017398	1.15919	0.00091803	1.43708	1.75751957083999e-06
WBGene00021124	1.5399	0.000922502	1.50735	1.01940943655331e-05
WBGene00006748	3.42511	0.000925555	3.35633	7.27909991114505e-09
WBGene00013455	1.38697	0.000928812	1.45574	1.91986992588514e-06
WBGene00006666	1.65326	0.000929262	1.84446	1.63195059478047e-08
WBGene00022577	1.70389	0.000932578	1.60912	6.91287601669177e-07
WBGene00007493	-1.03699	0.000932773	-1.07665	2.48494371417843e-06
WBGene00003525	2.33181	0.000938783	2.80999	6.74334999382366e-10
WBGene00000068	1.05727	0.000940563	1.21141	5.20537688975642e-06
WBGene00018299	1.08539	0.00094105	1.10323	3.28428038616343e-05
WBGene00004815	-1.32579	0.000942446	-1.06892	0.00404448
WBGene00021361	1.0627	0.000942619	1.18166	6.38978997388035e-06
WBGene00007041	2.73609	0.000948671	2.90855	3.79592623437339e-10
WBGene00019578	-1.17533	0.000953618	-1.2121	0.00162639
WBGene00015650	1.47724	0.000955989	1.27731	7.33933931133723e-05
WBGene00008577	1.68157	0.000957445	2.96639	1.25786709736791e-14
WBGene00009444	-1.07942	0.000958551	-1.17132	0.000212589
WBGene00003369	1.52334	0.000962138	1.58415	5.0373436760664e-07
WBGene00020771	-1.39673	0.000963533	-1.24822	9.65514745704047e-06
WBGene00020677	1.40095	0.000967514	1.78214	1.42491302619934e-06
WBGene00010150	1.92377	0.000967932	1.57556	2.93942670003846e-06
WBGene00009774	1.86541	0.000968366	2.24428	8.84049279758571e-07
WBGene00004773	1.0086	0.000969752	1.04006	1.88332715290222e-05
WBGene00020279	2.2304	0.000970294	2.31735	6.41030660035981e-07
WBGene00009495	1.72439	0.000977071	1.24977	0.00647447
WBGene00014242	-1.34117	0.000979128	-1.76411	3.53135811583939e-07
WBGene00044661	-1.51308	0.000979286	-2.48782	5.72393021940941e-11
WBGene00015797	-1.46059	0.000984155	-1.30655	0.00148674
WBGene00015647	1.34031	0.00098449	1.25181	2.31267845809442e-05
WBGene00020404	-1.1521	0.000985655	-1.11494	0.000391225
WBGene00010453	1.1105	0.000986977	1.08468	6.57125490917399e-05
WBGene00008868	1.57353	0.000995912	1.75382	3.7866583828978e-07
WBGene00020689	1.03026	0.00100065	1.19847	9.694176590864e-06
WBGene00012989	1.60885	0.00100619	1.97461	2.30430832005363e-08
WBGene00019683	-1.12997	0.00100728	-1.39379	3.85293523896805e-07
WBGene00007084	1.32867	0.00101046	1.18376	0.000169578
WBGene00001116	1.9722	0.00101401	2.00362	1.0229261919588e-07
WBGene00007762	-1.20761	0.00101897	-1.12551	4.19778865005027e-06
WBGene00044294	1.19925	0.00101953	1.46749	9.37235665789935e-08
WBGene00008838	-1.13163	0.00102226	-1.12388	3.49988626302551e-05
WBGene00004990	2.05057	0.00102452	1.26022	7.3899387804118e-05
WBGene00007416	1.43757	0.00102556	1.2615	0.000123939
WBGene00022320	-1.22379	0.00104132	-1.88792	2.85617050635345e-12
WBGene00004135	1.69587	0.00106488	1.5929	1.2546477609001e-05
WBGene00016958	1.20572	0.00106774	1.91324	2.99067158364752e-10
WBGene00011380	1.02951	0.00107634	1.08055	1.08043472220845e-05
WBGene00014826	2.54765	0.00108629	2.6264	6.14421001632678e-06
WBGene00017478	1.95579	0.00109589	1.50713	3.48375505181712e-05
WBGene00020374	-1.19414	0.00109702	-1.34589	1.78264628782892e-07
WBGene00016798	-1.42087	0.0010977	-1.25933	0.00102179
WBGene00008499	2.52313	0.00110824	1.6074	0.00113204
WBGene00015822	2.05904	0.00111035	2.14923	8.98781151520309e-08
WBGene00019858	2.02296	0.00112248	3.04897	9.91430835579496e-07
WBGene00011952	2.46396	0.00112897	2.19982	1.66779529746732e-07
WBGene00018337	-1.26056	0.00113731	-1.40725	0.000638656
WBGene00021040	-1.28737	0.00115025	-1.10185	0.000722006
WBGene00021244	1.27748	0.00115197	1.65906	3.35511907699151e-08
WBGene00008509	1.82776	0.00115466	2.01747	1.16224566187068e-06
WBGene00006394	-1.09099	0.0011626	-1.27832	9.90404318496985e-07
WBGene00004243	-1.04652	0.00116428	-1.03028	0.000291864
WBGene00004702	-1.16853	0.0011653	-1.08065	1.11771372875042e-05
WBGene00017420	2.41724	0.00117844	1.47678	5.38605353481917e-05
WBGene00015949	1.72011	0.00118182	1.52498	0.00032038
WBGene00010081	-1.58274	0.00119457	-1.81805	3.11572324863512e-09
WBGene00022845	1.286	0.0012092	1.16742	0.000157373
WBGene00017036	1.63224	0.00121211	1.66428	2.68563053287203e-06
WBGene00020537	-1.18968	0.00121266	-1.08247	8.63857939918214e-05
WBGene00013848	1.7023	0.00121531	1.81704	1.73870664771833e-05
WBGene00015471	1.33906	0.0012159	1.03449	0.0008309
WBGene00021516	-1.1074	0.00121687	-1.14301	3.2310966444939e-05
WBGene00012032	2.03704	0.00122045	1.80081	8.89298248580922e-08
WBGene00007751	2.30481	0.00122178	2.13107	2.51666451373723e-07
WBGene00010110	1.6219	0.00122199	1.10832	0.00028128
WBGene00006557	-1.25555	0.00124094	-1.26535	0.00371975
WBGene00014183	3.91106	0.00124348	2.95221	0.0019257
WBGene00006819	1.93958	0.00124874	2.1078	1.64363938276129e-07
WBGene00014117	-1.4187	0.00124902	-1.33269	3.73488376862418e-05
WBGene00077669	1.21383	0.00125607	1.0159	0.000947118
WBGene00011076	2.84262	0.00125669	2.87574	9.91057977796394e-07
WBGene00008246	1.56687	0.00125673	1.66235	0.000583625
WBGene00015608	1.05814	0.00125691	1.29633	1.44122562960318e-07
WBGene00012672	-1.32949	0.00126612	-1.14182	0.000586992
WBGene00015545	1.81487	0.00126991	2.05005	1.74784813075652e-08
WBGene00019779	1.77881	0.00127213	2.35372	9.75703759719402e-06
WBGene00018366	-1.34998	0.00127326	-1.5419	1.09757032666594e-07
WBGene00008728	-1.10286	0.00127427	-1.20984	2.15778256080812e-05
WBGene00015390	1.40183	0.00127636	1.13434	0.000350169
WBGene00011571	2.58423	0.00128664	2.08382	1.07950447070952e-06
WBGene00013042	1.27579	0.00128798	1.52034	3.35466822459231e-07
WBGene00011768	1.11075	0.00130429	1.11086	3.19001738843287e-05
WBGene00018346	1.54524	0.00130802	1.65229	1.08752223070167e-05
WBGene00019812	1.47093	0.00131645	1.95126	6.61192855058136e-06
WBGene00007248	-1.82713	0.00131667	-1.53125	3.87511106674156e-05
WBGene00017124	2.49444	0.00132163	2.81492	4.27644611759239e-08
WBGene00009292	1.58108	0.00132324	1.55908	7.6534674954269e-07
WBGene00011741	-1.39607	0.0013247	-1.42703	2.77254558805021e-07
WBGene00022827	1.70172	0.00132641	2.02918	2.17106511035953e-07
WBGene00018716	1.28325	0.00132838	1.57137	7.65045731340211e-07
WBGene00002978	1.21564	0.00133517	1.17613	2.16630121098467e-05
WBGene00020738	-1.21926	0.00133638	-1.58566	5.73729620927624e-07
WBGene00006753	1.00847	0.00134475	1.29746	6.27316771062296e-07
WBGene00001390	1.5312	0.00134498	1.21499	0.00749272
WBGene00020098	-1.42908	0.0013528	-1.29919	2.57109609848508e-06
WBGene00009183	1.20933	0.00136305	1.27452	3.49036795107256e-05
WBGene00006663	1.51465	0.00137356	1.95743	2.04570694003886e-09
WBGene00019020	1.46727	0.0013741	1.62449	3.57918664632199e-05
WBGene00006374	-1.46075	0.00137488	-1.51069	1.07428750196982e-08
WBGene00023414	2.09521	0.00138661	2.47793	1.05456716695285e-07
WBGene00004225	1.34467	0.00138979	1.54485	4.36491416927403e-07
WBGene00016799	-1.4594	0.00139572	-1.30484	0.00408321
WBGene00000288	2.89279	0.00140388	3.36416	1.21835237219779e-08
WBGene00004265	2.27034	0.00141999	2.62448	1.98909070976634e-09
WBGene00004150	1.35617	0.00142277	1.61976	2.34528434985244e-07
WBGene00017538	-1.22082	0.00142493	-1.01623	0.000707724
WBGene00007609	-1.14915	0.00142796	-1.07327	7.01553936891012e-05
WBGene00017901	1.98301	0.00142992	2.33274	3.65610351637725e-06
WBGene00018027	2.09629	0.00143989	2.31695	5.70699717630207e-06
WBGene00014125	1.53878	0.00144147	1.88171	2.53664293530196e-07
WBGene00006950	2.50549	0.0014487	1.97963	4.34394636760773e-07
WBGene00016635	1.26039	0.00145628	1.06509	0.00363014
WBGene00003771	1.89217	0.00145802	2.41326	5.89467920430331e-10
WBGene00044501	1.59499	0.00146136	1.59493	9.93432471014523e-05
WBGene00004338	-1.00985	0.00146463	-1.03494	4.83016866914904e-06
WBGene00020813	1.65815	0.00146536	1.03637	0.0056073
WBGene00002268	2.04059	0.00147754	2.57168	1.40720866040469e-10
WBGene00021526	1.1719	0.00148068	1.01964	0.00153282
WBGene00014178	2.41764	0.00148729	3.21533	5.77057694621177e-09
WBGene00013763	1.84785	0.00149967	2.39203	3.73724115521521e-06
WBGene00010012	1.28563	0.00150136	1.15261	9.33158359219616e-05
WBGene00013865	1.89508	0.0015043	2.12141	9.81566146331339e-07
WBGene00012107	2.72177	0.00150486	2.23075	6.8293324646902e-07
WBGene00012680	1.89503	0.00150814	1.96452	2.64486711162465e-05
WBGene00013280	-1.29282	0.00151262	-1.64244	4.24752121433248e-05
WBGene00008557	2.57739	0.0015174	2.73034	3.44886722289413e-08
WBGene00000779	1.06356	0.00151889	1.0236	0.000173124
WBGene00017269	-1.04265	0.00151981	-1.12775	7.78979307119616e-06
WBGene00013721	-1.68723	0.00152015	-1.16655	0.0089125
WBGene00007195	-1.1385	0.00152529	-1.28203	3.25750024264795e-07
WBGene00000660	1.66651	0.00152803	1.71124	0.000684457
WBGene00007203	1.19798	0.00155183	1.26135	0.000396011
WBGene00003891	1.90391	0.00156875	2.10394	2.69214980868072e-06
WBGene00020195	1.88651	0.00156989	2.32367	2.83322439314055e-09
WBGene00010180	-1.58071	0.00157072	-1.74161	0.000103952
WBGene00016022	1.71518	0.0015713	1.80626	1.54502257658161e-07
WBGene00000960	3.54786	0.00158113	3.38946	9.00932659781467e-08
WBGene00009315	2.19282	0.0015815	2.10102	9.23425030494571e-06
WBGene00019957	1.87452	0.00158759	2.05734	1.79063144577691e-08
WBGene00015307	-1.11455	0.0015909	-1.05602	2.78694061026203e-05
WBGene00012666	-1.11032	0.00160662	-1.09148	0.000821746
WBGene00015751	1.1941	0.00160735	1.46646	1.1619208214994e-06
WBGene00011892	-1.26141	0.00160911	-1.34492	1.06507154873877e-06
WBGene00004802	-1.05438	0.00161782	-1.27072	1.26046220101172e-05
WBGene00004326	-1.01216	0.0016316	-1.00211	1.19457483703758e-05
WBGene00015954	1.59481	0.00163196	1.21778	0.000467558
WBGene00020527	-1.21128	0.00163912	-1.51194	1.36542601657932e-06
WBGene00004242	-1.0506	0.00164596	-1.02461	0.000390239
WBGene00021392	-1.12641	0.00164625	-1.19275	0.000231077
WBGene00009503	1.88684	0.00165294	1.71112	1.2375656677739e-05
WBGene00012322	1.64455	0.00165815	1.46713	0.000440438
WBGene00020489	1.53211	0.00166131	1.33123	4.99040416767433e-05
WBGene00011955	2.02456	0.00166466	2.1372	4.35821150874308e-08
WBGene00021043	1.23039	0.00166556	1.32074	4.93234654663239e-05
WBGene00002189	1.60569	0.00166738	1.68715	6.5481946521121e-07
WBGene00018406	-1.37865	0.00167798	-1.34615	0.000193734
WBGene00009969	1.83028	0.00168372	2.00212	6.51900341635461e-05
WBGene00018728	1.71905	0.00169004	1.68419	0.000120024
WBGene00008496	1.75125	0.00169537	1.97041	1.01301646952158e-07
WBGene00018415	1.27381	0.00171653	1.23659	0.000428907
WBGene00011736	1.36721	0.00172067	1.06054	0.000207717
WBGene00011732	1.73525	0.0017324	1.60453	4.55513507098797e-06
WBGene00014091	2.03669	0.00174655	1.8298	4.41755270050065e-05
WBGene00006068	2.46106	0.00177006	2.30042	2.30344740696292e-06
WBGene00017212	-1.08667	0.00178804	-1.17909	0.000656202
WBGene00016840	1.24601	0.00178948	1.58895	1.09221631128974e-06
WBGene00010723	2.27579	0.00179897	2.87124	4.3427016198566e-10
WBGene00044431	-1.10772	0.00180217	-1.41165	4.33156564588139e-05
WBGene00003104	1.51509	0.0018112	1.49668	1.50643972373865e-06
WBGene00018074	1.85926	0.00182613	1.58532	7.83298771261891e-05
WBGene00000558	2.55348	0.00182768	3.62147	4.39306058676679e-09
WBGene00007797	-1.34496	0.00183024	-1.2202	2.30534255906467e-05
WBGene00000135	1.73331	0.00183296	2.109	3.63992044900844e-07
WBGene00018237	1.39037	0.00184387	1.6325	2.17356818990279e-07
WBGene00009015	-1.14106	0.00184521	-1.33193	4.52561899327752e-05
WBGene00013856	1.36009	0.0018572	1.36723	0.00022592
WBGene00016984	1.44332	0.00185727	1.47846	0.000131848
WBGene00015327	-1.24337	0.0018597	-1.17905	2.69197124038132e-05
WBGene00009660	1.0922	0.00186473	1.18774	1.04711966483546e-05
WBGene00017530	1.12722	0.00186855	1.42687	1.04056723125024e-06
WBGene00012306	1.65005	0.00187284	1.97092	3.74873940437235e-08
WBGene00006558	-1.20058	0.00187741	-1.02286	0.000806191
WBGene00002179	1.0412	0.00187756	1.14662	8.35121012135892e-06
WBGene00009528	2.35439	0.00189636	2.30582	2.55141343825933e-06
WBGene00008437	1.20373	0.00190129	1.39668	3.39892708319087e-06
WBGene00010743	1.44886	0.00190275	1.04804	0.00533212
WBGene00004036	1.24208	0.00191607	1.25554	7.14859229805632e-06
WBGene00022112	-1.07814	0.00192376	-1.01669	6.84692348225411e-06
WBGene00017841	2.72076	0.00193436	3.03914	1.26796760606897e-06
WBGene00012100	1.1386	0.0019384	1.35896	3.64568748215048e-07
WBGene00009888	1.42908	0.00193859	1.06952	0.000324198
WBGene00006787	1.02299	0.0019399	1.12089	1.21443245721278e-05
WBGene00001311	-1.42543	0.00195032	-1.15999	0.0138234
WBGene00003877	1.72521	0.00195827	1.75087	2.17930808715895e-07
WBGene00001591	1.46552	0.00196757	1.76949	0.000131919
WBGene00045305	1.80951	0.00196777	2.30848	8.41925064107751e-07
WBGene00011524	1.3555	0.00197508	1.3967	5.02668133747637e-06
WBGene00003003	2.31355	0.00197702	2.45098	1.37304535418675e-09
WBGene00011765	1.20268	0.00198278	1.58885	5.64061825846673e-07
WBGene00015180	-1.36162	0.00198639	-1.40773	9.77337074514147e-07
WBGene00009966	-1.0296	0.00199353	-1.12592	9.62202581591583e-05
WBGene00007935	1.91634	0.00199446	2.14508	1.75080446055267e-07
WBGene00022038	2.23053	0.00199495	2.60916	2.69092399398116e-09
WBGene00011445	1.43026	0.00200094	1.11994	0.00136365
WBGene00018311	1.31994	0.00200311	1.04305	0.0055794
WBGene00019734	1.2652	0.00200964	1.34107	0.000183241
WBGene00019655	2.06487	0.00202562	2.40461	5.62033517029513e-06
WBGene00016779	-1.25664	0.00204129	-1.33927	1.12810932203632e-05
WBGene00015716	1.89971	0.00204614	1.97469	6.17333546259723e-06
WBGene00044466	-1.26196	0.00205597	-1.39075	4.46187080431975e-06
WBGene00010661	1.4513	0.00205604	2.09603	2.3484556435605e-08
WBGene00004302	-1.17403	0.00207582	-1.18471	1.45223886417388e-06
WBGene00019948	2.28019	0.00208917	1.72275	0.000593382
WBGene00019636	1.44958	0.00209807	2.07402	1.89024703651315e-07
WBGene00009031	1.26085	0.00211885	1.03701	0.00164227
WBGene00006505	2.32275	0.00211908	2.82104	4.95274274427695e-09
WBGene00010086	2.33441	0.0021397	2.77965	3.12095042209877e-08
WBGene00001310	-1.23228	0.00214094	-1.29107	6.42221652553604e-06
WBGene00021349	1.3393	0.00215763	1.16452	0.000218367
WBGene00016904	1.06677	0.002169	1.0259	0.000539326
WBGene00022423	1.21326	0.00216964	1.34642	1.6728875681278e-06
WBGene00011464	-1.23055	0.00217404	-1.11867	0.000660942
WBGene00018725	2.62832	0.00218226	5.0828	7.44646466891732e-09
WBGene00009779	3.14991	0.00218421	2.93232	2.19868457162712e-06
WBGene00020896	-1.20605	0.00219737	-1.10414	0.0183747
WBGene00044407	1.5448	0.00219996	1.59478	1.39550345971483e-06
WBGene00006671	2.04471	0.00220363	2.28334	8.31720303025183e-08
WBGene00021832	-1.01153	0.00221145	-1.03167	0.00085032
WBGene00012187	-1.31909	0.00221234	-1.23651	8.1224059849645e-06
WBGene00018374	1.25528	0.00221323	1.15364	5.51858366586933e-05
WBGene00194916	1.39204	0.00221775	1.54904	9.898851507366e-06
WBGene00006513	2.10219	0.0022178	2.40159	9.6323604032751e-09
WBGene00022515	1.85175	0.00223832	1.74558	5.19176718793811e-07
WBGene00018594	1.77249	0.00225022	1.66072	4.26758210929176e-05
WBGene00004888	-1.367	0.00225251	-1.45735	1.07980451570636e-07
WBGene00000669	3.06475	0.00226324	3.50922	4.02122982920947e-05
WBGene00010772	1.40875	0.00228734	1.10798	0.00567547
WBGene00011545	2.84526	0.00229178	3.13819	9.05316180963698e-09
WBGene00044584	1.2498	0.00229208	1.00626	0.00417894
WBGene00015309	1.31121	0.00233445	1.0401	0.00395696
WBGene00013457	2.1828	0.00233579	2.26985	1.33750028218772e-07
WBGene00021750	-1.21724	0.00235306	-1.00694	0.0142391
WBGene00006306	2.23588	0.00235662	3.03839	1.19096671080586e-08
WBGene00000974	-1.51458	0.00236382	-1.60173	0.000118672
WBGene00000888	-1.24742	0.00237316	-1.38378	5.81919867552178e-07
WBGene00010463	2.90193	0.00238065	2.85659	2.74516616864245e-05
WBGene00011087	-1.02254	0.00238438	-1.03297	6.96254624068724e-05
WBGene00004902	1.79543	0.00239402	2.72848	1.93411683180233e-08
WBGene00008174	-1.07277	0.00241628	-1.02321	0.000183685
WBGene00008191	1.06768	0.00244564	1.01146	0.000748848
WBGene00021215	1.61788	0.00244611	1.92601	2.62840854229116e-06
WBGene00007277	-1.30034	0.00245402	-1.32541	8.7067201268205e-07
WBGene00007689	1.38908	0.00245782	1.42183	6.89871776511024e-05
WBGene00018335	-1.31604	0.00246362	-1.22685	0.0095715
WBGene00001707	1.48245	0.00247626	1.8834	8.2999308220896e-08
WBGene00017830	-1.11976	0.0024815	-1.16558	0.000190583
WBGene00007600	2.09484	0.00248955	2.16865	1.00187836255932e-08
WBGene00009067	-1.22181	0.00249325	-2.51828	1.350632307746e-17
WBGene00009636	-1.08331	0.00250187	-1.95113	2.82127934289765e-07
WBGene00045460	2.61663	0.00250664	2.42294	1.74784064563589e-05
WBGene00044348	1.17849	0.00250716	1.19753	0.000965603
WBGene00000932	1.28615	0.0025078	1.65938	5.03248204020732e-06
WBGene00001694	2.18344	0.00250868	1.69286	1.17964300165551e-06
WBGene00001714	2.56547	0.00251487	2.43388	3.41361793304097e-06
WBGene00043066	3.19423	0.00251611	3.22032	1.77876684572329e-07
WBGene00012294	-2.03818	0.00252054	-1.49023	0.000537385
WBGene00008967	2.75128	0.00252464	4.46349	8.6707279076865e-07
WBGene00017134	-1.23707	0.00254332	-1.15115	2.18958343020859e-05
WBGene00004122	2.40911	0.00255122	2.86129	1.13668995106086e-09
WBGene00015519	1.15375	0.00255374	1.07758	0.000152162
WBGene00004777	1.55935	0.00255651	1.56298	3.88231020008692e-05
WBGene00008002	2.52466	0.00255655	2.73243	1.12759242355741e-06
WBGene00001986	1.49517	0.00256622	1.55801	5.03608840071264e-06
WBGene00086551	-1.41006	0.0025737	-1.43569	3.25816814294772e-07
WBGene00022725	1.9225	0.00257884	1.56985	2.38364322926476e-05
WBGene00008150	2.90552	0.00259523	3.12468	3.31429507807626e-09
WBGene00021658	-1.14168	0.00260346	-1.26993	6.06725463497582e-06
WBGene00022025	-1.36822	0.00261282	-1.0562	0.008019
WBGene00015684	1.15456	0.00264767	1.07468	4.04163450631617e-05
WBGene00044024	1.87398	0.00264861	1.8281	9.93041759649605e-08
WBGene00006741	2.15075	0.00264979	2.19008	2.16531932374753e-08
WBGene00018115	1.49066	0.00267135	1.03992	0.00712793
WBGene00000235	-1.00578	0.00267746	-1.09964	9.03034952053489e-06
WBGene00014253	3.00113	0.00268048	3.27552	1.64620493916544e-06
WBGene00020995	1.6843	0.00268844	2.39389	7.54811707797865e-10
WBGene00000630	1.17685	0.00269236	1.50381	1.61744185440226e-06
WBGene00007278	-1.83621	0.00271166	-1.7896	1.05002955433602e-09
WBGene00006586	2.04227	0.00271646	2.49146	9.48266380127766e-10
WBGene00019643	1.22746	0.00271734	1.13198	0.00031297
WBGene00007974	-1.06945	0.00271925	-1.13026	0.000507757
WBGene00001113	2.70788	0.00273657	3.52136	8.49151979533225e-10
WBGene00021909	1.2225	0.00274376	1.14937	0.000236194
WBGene00011019	2.94321	0.00278534	3.59405	9.24652029030633e-09
WBGene00004310	1.20284	0.00279443	1.02922	0.000413905
WBGene00013352	2.41823	0.00279859	2.67092	1.21499304512804e-10
WBGene00010937	1.50414	0.00280688	1.19928	0.0115808
WBGene00004207	1.70152	0.00281188	1.6081	3.59189491477389e-06
WBGene00019045	-1.20706	0.00281789	-1.04013	0.00135152
WBGene00010678	-1.06991	0.00281823	-1.25592	4.25359729603733e-06
WBGene00000634	3.02208	0.0028333	3.106	4.02003681984824e-07
WBGene00008875	2.20372	0.00283659	1.93512	7.84912511210369e-07
WBGene00016344	1.42785	0.00284184	1.4136	0.000457547
WBGene00011530	2.61795	0.00284655	3.02496	7.46938388222926e-11
WBGene00016564	-1.04468	0.00284949	-1.07279	1.26718939992205e-05
WBGene00001733	1.00172	0.00286143	1.01893	0.000181942
WBGene00001620	3.20251	0.00286533	4.01413	9.79769569898455e-07
WBGene00017687	2.01808	0.00287954	2.27124	1.35667350495312e-08
WBGene00077543	-1.38929	0.00288396	-1.56637	1.61709706143511e-07
WBGene00015134	-1.2952	0.00289094	-1.364	8.36524426353109e-07
WBGene00004083	1.79912	0.00290091	1.92648	3.62038763222993e-06
WBGene00015819	-1.03113	0.00292196	-1.11239	3.75994748904112e-05
WBGene00022323	-1.58243	0.0029292	-2.09889	1.0382777017959e-06
WBGene00001570	1.32775	0.00293702	1.35394	8.8350537382887e-06
WBGene00018984	1.68912	0.00294388	1.28343	0.000232427
WBGene00020359	1.42313	0.00296924	1.38445	0.000150471
WBGene00021149	-1.20774	0.0029751	-1.10047	8.72680049621447e-05
WBGene00012591	2.33666	0.00297677	2.44188	5.40878094386115e-07
WBGene00021887	-1.21436	0.00297956	-1.12037	0.000177102
WBGene00002983	1.289	0.00298378	1.47992	1.25669624704021e-06
WBGene00009629	1.33391	0.00298517	1.45713	0.000161241
WBGene00010222	1.78637	0.00298621	1.80969	8.90942241416524e-07
WBGene00000895	1.24446	0.00298662	1.08114	0.000839824
WBGene00077508	-1.2063	0.00298685	-1.18428	0.00154868
WBGene00008741	2.02736	0.00298765	2.23774	1.62133977435602e-07
WBGene00000705	2.53199	0.00299219	3.20349	2.40660200232172e-10
WBGene00021747	-1.04328	0.00299918	-1.14731	0.000177985
WBGene00044371	-1.18854	0.00299963	-1.08111	2.80946978478645e-05
WBGene00044137	-1.89587	0.00300397	-1.09994	0.00185699
WBGene00017260	2.64113	0.00302258	2.99802	1.93369217984947e-06
WBGene00022036	-1.28736	0.00302967	-1.04286	0.00141257
WBGene00004913	1.58376	0.00303268	1.48926	5.40404381966236e-05
WBGene00006551	-1.14874	0.00304639	-1.18124	0.000118936
WBGene00008605	2.06774	0.00305602	2.23469	8.00909898783076e-09
WBGene00008371	-1.1562	0.00309169	-1.25836	2.12192115478847e-05
WBGene00010674	1.39393	0.00310124	1.34392	4.03514925495742e-05
WBGene00006546	-1.09949	0.00310506	-1.29125	5.87882964602044e-05
WBGene00017314	1.3304	0.00311714	1.04469	0.000350669
WBGene00017443	-1.06469	0.00312342	-1.53079	7.6977711911251e-08
WBGene00019324	1.91323	0.00312403	2.31822	6.73744281577978e-08
WBGene00002265	1.61201	0.00313339	1.57183	4.27131715663677e-06
WBGene00009427	-1.45814	0.0031508	-1.7166	2.7308544442373e-06
WBGene00008602	1.19105	0.00315696	1.71903	4.79495639442966e-05
WBGene00007911	1.25717	0.00317194	1.62837	1.5297707234296e-06
WBGene00044768	-1.12673	0.00318396	-1.07126	0.00196796
WBGene00005712	1.25272	0.00319054	1.21587	0.000141489
WBGene00003533	2.48152	0.00319201	2.86424	5.22059728841309e-09
WBGene00006376	-1.01086	0.00322128	-1.10427	8.6282870583044e-05
WBGene00006585	2.83091	0.00322373	2.78025	4.13322692121813e-07
WBGene00020983	1.86557	0.00323217	1.41332	0.00018687
WBGene00175027	2.61269	0.00323391	2.54283	9.65290988426125e-06
WBGene00016387	-1.17931	0.00323744	-1.32197	3.79576214561845e-06
WBGene00012074	-1.36474	0.00326255	-1.57008	1.40500199890128e-06
WBGene00013850	1.6019	0.00326615	1.82246	7.20252380231836e-05
WBGene00017937	1.2989	0.00326765	1.36875	1.39308290255455e-05
WBGene00009331	2.13941	0.00327402	2.07571	3.44561089827645e-07
WBGene00022614	2.1432	0.00328144	1.80347	3.42571381320697e-05
WBGene00011888	2.18278	0.00330345	2.25835	1.26472901202083e-07
WBGene00017968	1.03926	0.00332376	1.27206	1.18019180243745e-05
WBGene00044796	1.83001	0.00332977	1.59584	4.59576143406923e-06
WBGene00011035	-1.12194	0.00334208	-1.19696	2.2389549561926e-05
WBGene00009300	-1.4079	0.0033541	-1.66973	4.78189719661951e-05
WBGene00020806	1.89073	0.00335561	2.33993	2.89234939957725e-07
WBGene00012277	-1.23935	0.00336614	-1.41335	2.49146060225619e-06
WBGene00020455	1.05771	0.00337284	1.42026	4.2011885350734e-07
WBGene00018591	2.32202	0.00337311	3.20897	9.96336754306151e-06
WBGene00016259	1.45885	0.00337419	1.77277	1.47252262599337e-06
WBGene00004349	1.94912	0.00338135	2.12464	1.24268834362294e-07
WBGene00000982	-1.0293	0.0034021	-1.20201	3.41133337863526e-06
WBGene00008655	2.27948	0.00343727	2.75893	8.83892395591906e-11
WBGene00015897	1.51745	0.00343866	1.37208	0.00871872
WBGene00010319	1.14049	0.00344336	1.88932	4.83441956140639e-08
WBGene00021041	1.21536	0.00344457	1.51221	4.63657181623146e-06
WBGene00004305	-1.19334	0.00344466	-1.07499	0.00140573
WBGene00018176	2.57456	0.00344523	2.69332	1.12147425373525e-07
WBGene00018640	1.46754	0.00346384	1.37154	4.85111913943833e-05
WBGene00000885	-1.28394	0.00346988	-1.25723	7.78944799634853e-06
WBGene00022802	-1.02921	0.0034813	-1.20649	7.27774627336743e-06
WBGene00010648	3.07925	0.00348372	2.54164	2.80561920732416e-06
WBGene00018092	2.0593	0.00352442	1.17212	0.000858335
WBGene00010000	-1.2981	0.00353839	-1.2812	3.09154109041312e-06
WBGene00021101	-1.01582	0.00354506	-1.1305	2.56673434628508e-06
WBGene00011489	-1.07071	0.00356185	-1.09677	1.44079829014876e-06
WBGene00194998	-1.40181	0.00356845	-1.68094	4.67789589880429e-05
WBGene00012917	1.26878	0.00357093	1.59504	3.23541901141533e-07
WBGene00008965	1.56824	0.00357098	2.26597	3.49857672185883e-08
WBGene00008822	-1.35208	0.00357245	-1.38224	3.05935474184917e-06
WBGene00044034	-1.39102	0.00357775	-1.88037	2.49278919291589e-12
WBGene00017176	1.0277	0.00357906	1.36031	2.21141190644288e-06
WBGene00007014	-1.10097	0.00359746	-1.12277	8.56051386046466e-05
WBGene00017042	1.21038	0.00360625	1.31142	5.16408783269465e-05
WBGene00001063	1.47024	0.0036174	1.43083	3.48610036072111e-06
WBGene00006706	-1.10668	0.00363473	-1.04351	4.97669580368787e-05
WBGene00007377	-1.77539	0.00366226	-1.50683	9.71547951435139e-05
WBGene00000058	1.56953	0.00366425	1.66806	3.28760320409128e-05
WBGene00008793	1.63026	0.00368123	1.61434	8.74262200301936e-05
WBGene00012382	1.79439	0.0036883	1.99718	4.81431265828235e-08
WBGene00008341	3.22314	0.00369169	2.90999	4.1142128459099e-05
WBGene00022635	2.74715	0.0037028	3.03731	1.02821723528604e-07
WBGene00021496	2.20689	0.00370699	1.75166	7.03746607192083e-05
WBGene00044767	1.89938	0.00371954	2.20948	3.57428367876073e-05
WBGene00017938	2.00445	0.0037335	1.60169	0.00121012
WBGene00003374	1.11791	0.00377891	1.11072	0.000120547
WBGene00021328	2.41109	0.00381238	2.27211	2.03566927798059e-05
WBGene00021503	2.69234	0.00382564	3.41536	8.98445382035949e-06
WBGene00011435	-1.37975	0.00383656	-1.30853	0.000899977
WBGene00022368	-1.13687	0.0038381	-1.13503	0.000102979
WBGene00004898	1.46451	0.00384565	1.38705	0.00100375
WBGene00017357	-1.15466	0.00385968	-1.20845	4.84150372978716e-05
WBGene00001442	1.09096	0.00386913	1.33406	2.8595604028088e-05
WBGene00009504	1.3142	0.00386983	1.02018	0.00317824
WBGene00010524	1.79771	0.00387565	1.82503	4.92091344474427e-07
WBGene00006986	1.00737	0.003906	1.01732	0.000386966
WBGene00000166	2.69894	0.00392719	2.84749	1.09968216771053e-06
WBGene00006863	1.14343	0.00393188	1.03663	0.00273224
WBGene00000295	1.1921	0.00393341	1.37125	9.21107532398678e-05
WBGene00189951	-1.06671	0.00394221	-1.23541	5.62805076648755e-05
WBGene00020836	2.19178	0.00395796	2.06017	2.43741874015187e-07
WBGene00022273	-1.15685	0.00398287	-1.18303	2.65346693734986e-05
WBGene00009094	1.63837	0.0040077	1.12633	0.000143263
WBGene00017637	2.60048	0.00401493	2.9689	2.65350198353465e-07
WBGene00000051	1.6478	0.00403039	1.10022	0.00201658
WBGene00018230	-1.0465	0.00403774	-1.09891	1.83809707036162e-05
WBGene00020344	-1.53634	0.0040413	-1.14207	0.0105542
WBGene00020795	-1.03583	0.00408932	-1.63543	1.28905968019546e-07
WBGene00010137	1.33194	0.00409167	1.33002	0.000180156
WBGene00016136	1.99629	0.00410311	1.87509	2.02207824962439e-06
WBGene00006704	-1.18513	0.00410602	-1.02	0.000183395
WBGene00195244	-1.11786	0.00410751	-1.85082	2.19612769097363e-08
WBGene00008163	1.06824	0.0041346	-1.62086	0.00074482
WBGene00018854	1.45389	0.00416431	1.07561	0.000633482
WBGene00016514	1.33461	0.00418114	1.43654	0.000187113
WBGene00004232	1.9926	0.00419309	2.18837	8.26766464761984e-09
WBGene00009243	1.47734	0.00422372	1.17621	0.00382105
WBGene00021471	-1.25303	0.00423893	-1.49456	2.38296505251946e-07
WBGene00011990	1.01767	0.00424405	1.10222	6.43438426442156e-05
WBGene00017307	2.33679	0.00425448	2.30285	9.57948615963569e-09
WBGene00017654	1.62785	0.00426061	1.53424	0.000806594
WBGene00007210	2.17546	0.00426298	2.5214	1.49147344758323e-09
WBGene00009029	1.04448	0.00427227	1.24544	0.00128787
WBGene00018806	-1.22935	0.00428435	-1.15412	0.00497238
WBGene00010542	-1.19881	0.0042859	-1.21309	1.70657796990332e-05
WBGene00009803	1.22816	0.00431149	1.17671	0.000511478
WBGene00002271	1.51628	0.00432054	1.39289	0.0020277
WBGene00012291	1.51807	0.00432383	1.66195	1.31922686394183e-06
WBGene00044509	1.30666	0.00436265	1.32154	0.000122325
WBGene00019180	2.39742	0.00436936	3.07008	1.23898018057162e-08
WBGene00003711	1.21042	0.0044114	1.37513	0.000208171
WBGene00010608	-1.12039	0.00442619	-1.467	8.57619313871056e-09
WBGene00004345	1.96237	0.00447593	1.81225	2.15648667096778e-05
WBGene00006487	2.50892	0.00451599	2.42475	2.14722281270618e-06
WBGene00016568	2.20858	0.00452133	2.52521	1.09342670903507e-07
WBGene00000193	1.24273	0.00452486	1.24918	0.00662721
WBGene00001709	1.24953	0.0045253	1.20217	7.16657701183522e-05
WBGene00009496	2.0474	0.00452712	1.71771	8.36439674232434e-06
WBGene00017850	1.266	0.00456802	1.45682	6.05522031833237e-05
WBGene00017290	1.84262	0.0045821	1.9604	1.21351930273176e-05
WBGene00007208	1.58166	0.00461335	1.45261	0.00010534
WBGene00011074	-1.0628	0.00462702	-1.43735	4.33890627016388e-05
WBGene00003163	1.09445	0.00464305	1.14022	0.00112261
WBGene00000121	-1.2408	0.00465608	-1.23662	0.000171311
WBGene00017194	1.44591	0.00468624	1.63836	5.58564737588078e-05
WBGene00009048	-1.00632	0.00470836	-1.10022	1.48561054400502e-05
WBGene00003864	-1.03928	0.0047318	-1.10259	0.00154431
WBGene00022376	-1.22577	0.00475266	-1.07982	0.000577484
WBGene00016463	1.47721	0.0047823	1.64915	1.89617907480802e-06
WBGene00019381	-1.19704	0.00480618	-1.56355	7.34568286614446e-09
WBGene00019066	-1.30527	0.00480957	-1.51215	2.70710662187258e-05
WBGene00012614	1.9572	0.00481208	3.01648	1.66206673237478e-07
WBGene00004917	-1.03851	0.00482717	-1.13318	9.26336051508431e-06
WBGene00000219	2.78684	0.0048306	3.81298	3.68496732420762e-05
WBGene00017716	1.86325	0.00486246	1.80154	6.11684463672919e-07
WBGene00004887	-1.18226	0.00487608	-1.22121	5.30095079963009e-06
WBGene00020626	1.57672	0.00492588	1.47254	1.94382907435947e-05
WBGene00019546	1.09991	0.00492743	1.41586	3.03062546225342e-05
WBGene00016025	1.04981	0.00496808	1.24994	3.10737830578071e-05
WBGene00000644	1.18377	0.0049873	1.05945	0.000568883
WBGene00017198	1.26219	0.0050231	1.33056	0.000195317
WBGene00001724	2.22315	0.00503075	2.5058	1.14871478174167e-09
WBGene00009443	-1.03347	0.00503179	-1.15588	1.5782388226357e-05
WBGene00013921	2.32427	0.00506961	2.06763	5.01320026716302e-05
WBGene00018630	1.84815	0.0050766	1.85089	1.84117543146008e-07
WBGene00022823	2.46001	0.00510249	1.93378	0.000129435
WBGene00021795	-1.16263	0.00511291	-1.21574	7.35318390597049e-05
WBGene00009394	2.64477	0.00514495	2.65982	0.00100548
WBGene00010315	1.40777	0.0051589	1.60602	1.37861779902444e-05
WBGene00015184	-1.07949	0.00517532	-1.1335	2.00808119629839e-05
WBGene00020823	-1.08862	0.00519218	-1.17076	2.01027286802672e-05
WBGene00011982	-1.64719	0.00521251	-1.77023	8.25753577952815e-08
WBGene00007022	-1.17118	0.00521853	-1.28959	4.97147752497023e-05
WBGene00001961	1.4265	0.00523235	1.59703	0.000493803
WBGene00019805	2.5343	0.00524907	1.8656	0.00210359
WBGene00016947	-1.05301	0.00525472	-1.14636	6.18217551606192e-05
WBGene00003169	2.19757	0.00525943	2.03259	4.83789664170907e-06
WBGene00020008	1.41451	0.00527579	1.42219	0.00169816
WBGene00017334	-1.43501	0.00528825	-1.3476	0.000450964
WBGene00009738	1.07348	0.0053091	1.38263	5.74786046480137e-06
WBGene00016931	1.70658	0.0053166	1.95527	5.29870394930263e-05
WBGene00010277	2.05286	0.00533288	2.33327	9.87083594427923e-07
WBGene00010057	1.61616	0.00536265	1.92839	3.1474524988671e-07
WBGene00015956	1.56397	0.00539875	1.6991	2.00035956367738e-05
WBGene00016229	-1.28657	0.00543725	-1.57947	0.000229385
WBGene00004231	1.32016	0.00562991	2.19414	1.41058123977848e-12
WBGene00010573	1.5816	0.00570621	1.73792	1.51736198818253e-06
WBGene00008032	1.49936	0.00571486	2.33159	2.21625917729021e-07
WBGene00008820	2.10272	0.00575687	2.51702	1.53275900351069e-07
WBGene00020149	2.63326	0.00575695	2.80407	1.91052814518611e-09
WBGene00045218	-1.28917	0.0057665	-1.62914	5.44725902961415e-05
WBGene00044987	-1.22706	0.00580663	-1.30394	9.10685847207797e-06
WBGene00001713	3.29925	0.00582387	5.10462	1.16469026953786e-05
WBGene00020754	-1.38679	0.00587271	-1.13706	0.000244017
WBGene00021741	-1.70531	0.00588444	-1.33099	0.00231557
WBGene00004919	-1.21102	0.00590704	-1.28806	3.77533006073744e-06
WBGene00004020	2.24907	0.00591989	2.53522	1.66113766761836e-07
WBGene00002050	2.17644	0.00593454	2.28127	8.98381184947724e-07
WBGene00000973	-1.28609	0.00599945	-1.0816	6.51677749369521e-06
WBGene00005647	1.0386	0.00603073	1.47954	4.05103095883163e-06
WBGene00013331	2.47542	0.006046	3.49187	3.61327930214426e-06
WBGene00007136	-1.06408	0.00605628	-1.05091	0.000147674
WBGene00001716	2.26866	0.00610152	2.40898	2.6221977108513e-09
WBGene00023407	1.60902	0.00614788	2.85172	0.000412716
WBGene00006550	-1.32024	0.00614851	-1.39359	0.000137075
WBGene00001554	1.16067	0.00617408	1.43138	5.83655305212633e-06
WBGene00006738	-1.02371	0.00621383	-1.18293	3.0957829631511e-06
WBGene00012514	-1.02608	0.00621861	-1.57963	4.92218931911868e-08
WBGene00015930	1.38268	0.0062328	2.07323	3.30471525496001e-06
WBGene00004133	2.09813	0.00624552	2.32204	1.08790163330989e-08
WBGene00077652	-1.23436	0.00627197	-1.31729	0.000176415
WBGene00002225	-1.0102	0.00629915	-1.01355	0.000113647
WBGene00000745	2.11727	0.00631638	2.51769	2.07028811728349e-08
WBGene00000022	1.08553	0.0063519	1.08187	0.000250272
WBGene00003653	1.98666	0.00635751	2.66824	5.67133913424033e-05
WBGene00012782	2.2417	0.00637685	2.41552	4.75816841115119e-08
WBGene00002266	2.30725	0.00646208	2.4448	2.02081663764803e-06
WBGene00013272	1.03767	0.00650518	1.16928	0.000106713
WBGene00022024	2.94743	0.00654529	2.53597	5.74399015781673e-08
WBGene00011979	1.74402	0.00655954	2.05246	0.000868322
WBGene00007947	1.56152	0.00657016	2.48484	9.55899518972364e-07
WBGene00010069	1.09807	0.00657388	1.23728	0.00012492
WBGene00000651	2.21635	0.00658033	2.83096	1.85010719727228e-06
WBGene00012301	-1.1164	0.00658505	-1.23616	0.000205028
WBGene00020497	2.38836	0.00658986	2.49657	3.62334338784182e-07
WBGene00016029	1.32481	0.00660603	1.3718	2.89515017081002e-05
WBGene00010107	-1.09796	0.00663543	-1.2561	7.21089032992502e-05
WBGene00015582	-1.50462	0.00664159	-1.5794	0.00107681
WBGene00013923	1.91958	0.00666562	1.85689	3.50978266810944e-05
WBGene00013820	1.48407	0.00668205	1.48367	0.000931413
WBGene00014994	-1.37942	0.00672112	-1.14873	0.00716392
WBGene00015022	-1.0568	0.00672872	-1.147	0.00123841
WBGene00011235	2.16144	0.00674043	2.43371	4.93161883504739e-08
WBGene00023484	1.79356	0.00674155	1.64973	3.93503467378407e-06
WBGene00003752	1.91123	0.00674816	2.67713	2.05075242753807e-06
WBGene00003370	1.11339	0.0067512	1.23765	2.79620777370122e-05
WBGene00009510	-1.22256	0.00675308	-1.52331	5.18503998555844e-06
WBGene00016048	2.22777	0.00680946	2.02863	8.48058947772479e-05
WBGene00018135	-1.41855	0.00686596	-1.63833	2.63382101694432e-05
WBGene00013336	1.3209	0.00687973	1.70007	2.38547803570223e-05
WBGene00016454	1.32304	0.00689921	1.684	4.18296650737124e-05
WBGene00013965	1.82871	0.00690004	1.82341	1.36757472683825e-06
WBGene00016304	1.38129	0.00691211	2.44983	6.33603142717295e-13
WBGene00007421	1.10566	0.00693079	1.34399	4.95322720985376e-05
WBGene00016276	2.02151	0.00693325	1.32331	0.00192027
WBGene00009790	1.11104	0.00693353	1.18727	0.00296187
WBGene00011643	1.46444	0.00700805	1.85267	3.1608698932484e-05
WBGene00008434	-1.05017	0.00701637	-1.24791	1.70017898690033e-06
WBGene00012613	1.45181	0.00701714	1.35159	0.00162757
WBGene00016449	-1.11093	0.00704241	-1.2618	2.59141176147262e-06
WBGene00003182	1.63537	0.0070493	2.08768	1.33117415197052e-07
WBGene00022522	1.30558	0.00708409	2.08788	3.34794346408851e-08
WBGene00019435	1.91468	0.00710151	1.46635	0.000204236
WBGene00003569	1.49127	0.00719208	2.2361	1.1523185542128e-09
WBGene00009346	-1.18515	0.00719361	-1.29162	7.0434834366681e-06
WBGene00009962	-1.0737	0.0071969	-1.47761	0.00583898
WBGene00044016	2.95879	0.00720042	3.80173	1.54195487535861e-09
WBGene00019228	1.91106	0.00720078	2.2633	1.43535715425641e-05
WBGene00011136	2.81642	0.00727074	2.78731	4.44539896921406e-07
WBGene00012779	1.91758	0.00736912	2.17681	7.1145659644648e-07
WBGene00008248	-1.18944	0.00736983	-2.33127	4.79097932941029e-10
WBGene00007672	1.70812	0.00739758	1.52456	0.00220659
WBGene00000521	1.65825	0.0074454	1.73215	1.18941374609866e-05
WBGene00009255	-2.85888	0.00744886	-1.32093	0.00586137
WBGene00000528	1.39461	0.00747374	1.6945	3.00150875957925e-06
WBGene00019018	1.74689	0.00756471	1.66821	1.11389610801678e-05
WBGene00020663	2.18153	0.00758249	2.57543	8.28426830707841e-07
WBGene00012116	1.41172	0.00759732	1.32965	0.00719291
WBGene00000755	2.82241	0.00759994	3.27129	9.97990307259071e-07
WBGene00194671	1.57298	0.00765387	1.9948	2.96466039309802e-05
WBGene00015280	1.71535	0.00769906	1.93429	1.0595210952535e-06
WBGene00001464	1.28715	0.00777364	2.01052	1.67416471436473e-07
WBGene00015403	2.11315	0.00778136	1.01475	0.016652
WBGene00019904	2.46936	0.00779487	3.02929	1.16904694393489e-09
WBGene00000134	1.70339	0.00784037	1.65175	0.000293789
WBGene00021959	-1.27385	0.00784669	-1.24195	1.03372548928479e-05
WBGene00018213	1.7945	0.00786613	2.29999	6.21403202049001e-07
WBGene00008376	2.30062	0.00788464	2.40284	3.0440288038321e-08
WBGene00018113	2.24755	0.00792165	2.03932	1.93864176185226e-06
WBGene00009165	-1.01473	0.00794629	-1.09145	1.88730619166629e-05
WBGene00009078	-1.1922	0.00799006	-1.37447	2.47883922504105e-06
WBGene00021509	1.30339	0.00805731	2.00135	1.28171531421573e-06
WBGene00020033	2.79053	0.00805902	3.79749	6.84077084417503e-12
WBGene00018307	2.03019	0.00808265	2.03552	5.42424791731126e-05
WBGene00050936	-1.07771	0.00811443	-1.29771	2.54436003343471e-06
WBGene00007517	1.22833	0.00812378	1.65093	0.000115851
WBGene00008603	2.02638	0.00819795	1.83555	3.59073409133099e-06
WBGene00020283	2.59385	0.00833884	2.58984	3.12382307509197e-08
WBGene00003958	2.4581	0.00834832	2.95454	3.06318488704121e-09
WBGene00009565	-1.05128	0.00840704	-1.11096	4.00828970695634e-05
WBGene00010010	1.93263	0.00844416	2.12773	4.22069504893538e-07
WBGene00009058	1.09223	0.00849649	1.50295	3.80676371575589e-07
WBGene00175026	1.60401	0.00852225	2.17954	8.60801968720738e-08
WBGene00004104	1.88997	0.00853635	2.13093	8.78582979805389e-08
WBGene00020281	2.22223	0.00856306	2.29266	2.12307163630647e-07
WBGene00002146	2.02372	0.00857319	1.84427	1.68253331118769e-05
WBGene00006754	1.27405	0.00858075	1.34792	2.32078846791585e-05
WBGene00004123	2.81759	0.00861249	3.48722	0.000112372
WBGene00019115	1.33651	0.00863884	1.0718	0.0158574
WBGene00003404	1.70765	0.00865588	1.89769	8.19840532026343e-05
WBGene00011387	-1.24516	0.00866932	-1.25623	0.000587431
WBGene00015335	2.36991	0.0086772	2.69358	1.73109425741674e-08
WBGene00017998	2.21248	0.00869853	2.08165	6.4863467124844e-08
WBGene00006713	-1.16401	0.00871755	-1.11145	0.000682949
WBGene00001410	1.4244	0.00873933	1.71374	7.84877984226785e-07
WBGene00001132	1.37592	0.00879133	1.41179	2.57029005848251e-05
WBGene00001441	1.71794	0.00879137	1.83352	0.000121697
WBGene00011343	1.16514	0.00879403	1.24727	0.000822169
WBGene00011107	1.7729	0.00883383	1.40273	6.79002925430938e-05
WBGene00000557	2.39986	0.00886475	2.38076	3.05376467573118e-07
WBGene00001122	1.77253	0.00889108	1.87058	2.91845106260655e-06
WBGene00014088	2.15675	0.0089074	2.0872	1.37847309654112e-06
WBGene00005931	1.28476	0.00891384	2.18324	1.10380300724335e-08
WBGene00009886	1.79311	0.00899095	1.56009	5.49790083751794e-05
WBGene00004764	2.15954	0.00899364	2.37112	5.41603182910883e-08
WBGene00013883	1.45937	0.00903038	1.40139	0.00113411
WBGene00011795	1.22491	0.00903634	1.1853	0.00190264
WBGene00010267	2.46984	0.0090552	2.58691	2.37717206300836e-08
WBGene00015546	2.29078	0.009064	2.46825	2.50380826118951e-08
WBGene00006762	1.79502	0.00907142	2.5816	5.06596168953501e-09
WBGene00022505	1.56128	0.00913193	2.31832	1.3489123586386e-05
WBGene00002101	1.9049	0.00915088	2.17806	2.30385322182836e-05
WBGene00077693	2.66068	0.00917604	2.72923	1.67383242585293e-05
WBGene00007816	1.63163	0.00925352	1.58685	0.000813608
WBGene00012335	2.29268	0.0092628	2.07721	5.06302218073734e-06
WBGene00020736	2.00919	0.00933348	2.00855	4.72919717721792e-06
WBGene00009179	-1.05155	0.00934157	-1.38027	3.29290394169636e-06
WBGene00015577	-1.26759	0.00935377	-1.38562	3.69667696317632e-07
WBGene00018990	1.28116	0.00936832	1.50198	7.8031151714006e-05
WBGene00022771	1.44462	0.00942623	1.55397	0.000154021
WBGene00001444	1.93602	0.00944885	2.62996	6.15791086906478e-08
WBGene00000664	2.43512	0.0094875	3.12099	1.32320241201195e-09
WBGene00007115	2.27862	0.00948898	2.32286	7.95252573520695e-05
WBGene00017086	-1.00015	0.00954792	-1.00419	0.00831759
WBGene00044204	-1.08721	0.00958824	-1.179	1.64860460486672e-05
WBGene00044176	1.89264	0.00975044	1.98987	7.62435310429241e-06
WBGene00019067	2.8452	0.00978239	3.22649	3.20631989829157e-07
WBGene00022474	2.4586	0.00984658	2.01951	9.92199645456637e-05
WBGene00013432	-1.52367	0.00995083	-1.40309	0.00051801
WBGene00019273	2.21386	0.00997161	2.10467	1.55616133023149e-05
WBGene00044723	1.63158	0.010037	1.68898	1.11130818928722e-05
WBGene00015496	1.17125	0.0100909	1.03653	0.00242208
WBGene00010163	1.54226	0.0101195	2.32181	1.47159811664855e-05
WBGene00019097	2.42512	0.0101623	2.85647	2.2254485926777e-08
WBGene00009620	1.59839	0.010194	1.64249	0.00197473
WBGene00016056	-1.23308	0.0101989	-1.21802	5.47700521488431e-05
WBGene00015150	-1.01196	0.0102125	-1.11157	1.83787016844512e-05
WBGene00016245	-1.22491	0.0102158	-1.23421	8.17768579056551e-06
WBGene00009437	-1.41251	0.0102592	-1.74076	1.36107210092418e-08
WBGene00021879	1.49517	0.0102794	1.5716	0.000153051
WBGene00020554	1.81468	0.0102905	1.58749	1.44975740129916e-05
WBGene00007523	-1.1282	0.0103408	-1.20932	0.00789441
WBGene00010998	1.18279	0.0103724	1.51319	0.000174491
WBGene00000477	1.27934	0.0105325	1.02128	0.00445769
[truncated: 93 more rows]
