# Supplementary material for: WDR-5 exhibits H3K4 methylation-independent activity during embryonic development in C. elegans
Source: Epigenetics Chromatin. 2026 Mar 25;19:19. doi: 10.1186/s13072-026-00669-y (PMC13141272; doi:10.1186/s13072-026-00669-y)
Supplement: Supplementary file 17 — Supplementary Material 17. [file 13072_2026_669_MOESM17_ESM.xls]

## Sheet: Sheet1
genotyping by single worm PCR
Gene	Primer type	Sequence	Primer ID	Amplicon size (wild type)	Amplicon size (mutant)
rbbp-5	Forward*	ggggacaagtttgtacaaaaaagcaggcttcATGGTCGAAATACTCGATCG	KF190	1753	746
	Reverse*	ggggaccactttgtacaagaaagctgggtcTCACTTTGATTTTGGTGAAAG	KF191
wdr-5	Forward*	ggggacaagtttgtacaaaaaagcaggcttcATGGATACCAGCGAAAATGC	KF194	1291	596
	Reverse*	ggggaccactttgtacaagaaagctgggtcTTAAACATCCGAGCGCCATATATG	KF195
		* These primers have overhanged sequence
ChIP followed by qPCR
Gene	Primer type	Sequence	Genomic position (gene)	Genomic position (primer)	Distance 9bp) from the start codon
act-1	Forward	ccggtcaatgtatgtttcaat	V:11081073..11082304	V:11079223	1726
	Reverse	aacgatttcctcgtgacagaa		V:11079347
ftt-2	Forward	ggctcatacgcctcgtgtta	X:11605380..11604054	X:11605573	193
	Reverse	gggcggtaaacaaatgaaga		X:11605475
untranscribed	Forward	cgcgcagagttcttgttattc	III:29812..29904	NA	NA
	Reverse	ttcccctcttttcttctttctg		NA
qRT-PCR
Gene	Primer type	Sequence	Primer ID	qRT PCR amplicon
act-1	Forward	GTGATCTTACTGATTACCTC	KF069	190
	Reverse	TGTCCGTCAGGAAGTTCGTA	KF070
gcy-19	Forward	ACCCGCCGAAGATACTTGA	NS047	121
	Reverse	ATTTCGTCAGCCCTGCACTT	NS048
ttr-15	Forward	GGAGGTTACCCTTTGGGAGA	NS053	162
	Reverse	GCCTTCTTCACGTTGCAGTT	NS054
fbxa-192	Forward	CCAGGAGAATGCAGAATTGG	NS058	117
	Reverse	AGCTCGATGGGCTTCACA	NS059
ugt-29	Forward	GGACACATTGACGGAACGA	NS064	165
	Reverse	TCCTCATCCAGCGTAACTCC	NS065
arc-1	Forward	TTTCATCGAAAGTCGAGTTGTTT	NS016	102
	Reverse	GGAGCCATTACTGTGTCCATTT	NS017
pars-1	Forward	CTCATCGCGATCTTCCAATC	NS022	90
	Reverse	CACGAGTACGAAGGAATGGTGT	NS023
nxf-2	Forward	GCATACAGTTGTCTGCTTGTGG	NS003	148
	Reverse	TGCACCGTGTGATATTCTGG	NS004
apc-10	Forward	ATCGAAGAGTGGACCAACCA	NS007	70
	Reverse	CGGAGTGGATTGCCAAAG	NS008
pqn-74	Forward	GACAATCGGTCTGCCAAGTC	NS009	66
	Reverse	TGCGGAAGTAGCAGCAAAC	NS010
grl-7	Forward	CGGTGGACGATTTGATGTG	NS013	85
	Reverse	CCCTTTGGTCTCTTGGCAGT	NS014
